# Supplementary material for: Discovery and Synthesis of a Pyrimidine-Based Aurora Kinase Inhibitor to Reduce Levels of MYC Oncoproteins
Source: J Med Chem. 2021 May 19;64(11):7312–30. doi: 10.1021/acs.jmedchem.0c01806 (PMC8279414; doi:10.1021/acs.jmedchem.0c01806)
Supplement: Supplementary file 1 — jm0c01806_si_001.csv [file jm0c01806_si_001.csv]

Compound_ID	SMILES	Aurora A IC50
1	CC1=CC(NC2=CC(N3CCN(CC)CC3)=NC(N[C@@H]4CN(C(C5=CC=CC(Cl)=C5F)=O)CC4)=N2)=NN1	24.1 ¡Ó 7.9
2	CC1=CC(NC2=CC(N3CCN(C)CC3)=NC(N[C@@H]4CN(C(C5=CC=CC(Cl)=C5F)=O)CC4)=N2)=NN1	25.7 ¡Ó 4.9
3	CC1=CC(NC2=CC(N3CC(N(C)C)C3)=NC(N[C@@H]4CN(C(C5=CC=CC(Cl)=C5F)=O)CC4)=N2)=NN1	29.8 ¡Ó 2.5
4	CC1=CC(NC2=CC(N3C[C@@H](N(C)C)CC3)=NC(N[C@@H]4CN(C(C5=CC=CC(Cl)=C5F)=O)CC4)=N2)=NN1	29.8 ¡Ó 0.7
5	CC1=CC(NC2=CC(N(C)CCN(C)C)=NC(N[C@@H]3CN(C(C4=CC=CC(Cl)=C4F)=O)CC3)=N2)=NN1	40.8 ¡Ó 2.8
6	O=C(C1=CC=CC=C1)N(CC2)C[C@H]2NC3=NC(NC4=NNC(C)=C4)=CC(N5CCN(CC)CC5)=N3	29.0 ¡Ó 6.7
7	ClC(C=C1)=CC=C1C(N(CC2)C[C@H]2NC3=NC(NC4=NNC(C)=C4)=CC(N5CCN(CC)CC5)=N3)=O	42.9 ¡Ó 2.6
8	ClC(C=C1Cl)=CC=C1C(N(CC2)C[C@H]2NC3=NC(NC4=NNC(C)=C4)=CC(N5CCN(CC)CC5)=N3)=O	48.2 ¡Ó 9.7
9	ClC(C=C1C)=CC=C1C(N(CC2)C[C@H]2NC3=NC(NC4=NNC(C)=C4)=CC(N5CCN(CC)CC5)=N3)=O	64.9 ¡Ó 8.5
10	ClC(C=C1)=C(F)C=C1C(N(CC2)C[C@H]2NC3=NC(NC4=NNC(C)=C4)=CC(N5CCN(CC)CC5)=N3)=O	52.2 ¡Ó 8.1
11	ClC(C=C1)=C(C)C=C1C(N(CC2)C[C@H]2NC3=NC(NC4=NNC(C)=C4)=CC(N5CCN(CC)CC5)=N3)=O	58.1 ¡Ó 7.4
12	O=C(C1=C(F)C=CC(Cl)=C1)N(CC2)C[C@H]2NC3=NC(NC4=NNC(C)=C4)=CC(N5CCN(CC)CC5)=N3	45.8 ¡Ó 1.4
13	CC1=CC(NC2=CC(N3CCN(CC)CC3)=NC(N[C@@H]4CN(C(C5=CC=C(Cl)C=C5F)=O)CC4)=N2)=NN1	38.6 ¡Ó 7.0
14	O=C(C1=C(F)C=C(C(F)(F)F)C=C1)N(CC2)C[C@H]2NC3=NC(NC4=NNC(C)=C4)=CC(N5CCN(CC)CC5)=N3	>100
15	O=C(C1=C(F)C=C(Cl)C=C1F)N(CC2)C[C@H]2NC3=NC(NC4=NNC(C)=C4)=CC(N5CCN(CC)CC5)=N3	56.7 ¡Ó 3.9
16	O=C(C1=C(F)C=C(Cl)C(F)=C1)N(CC2)C[C@H]2NC3=NC(NC4=NNC(C)=C4)=CC(N5CCN(CC)CC5)=N3	50.9 ¡Ó 2.3
17	O=C(C1=CC=C(Cl)C(F)=C1F)N(CC2)C[C@H]2NC3=NC(NC4=NNC(C)=C4)=CC(N5CCN(CC)CC5)=N3	64.9 ¡Ó 13.7
18	O=C(C1=CC(F)=C(Cl)C(F)=C1)N(CC2)C[C@H]2NC3=NC(NC4=NNC(C)=C4)=CC(N5CCN(CC)CC5)=N3	>100
19	O=C(C1=C(F)C=C(F)C(F)=C1)N(CC2)C[C@H]2NC3=NC(NC4=NNC(C)=C4)=CC(N5CCN(CC)CC5)=N3	>100
20	O=C(C1=C(F)N=C(Cl)C=C1)N(CC2)C[C@H]2NC3=NC(NC4=NNC(C)=C4)=CC(N5CCN(CC)CC5)=N3	>100
21	CCN(CC1)CCN1C2=NC(N[C@@H]3CN(S(=O)(C4=CC=C(Cl)C=C4F)=O)CC3)=NC(NC5=NNC(C)=C5)=C2	>100
22	CC1=NN(C(OCC)=O)C(NC2=CC(N3CCN(CC)CC3)=NC(N[C@@H]4CN(C(C5=CC=C(Cl)C=C5F)=O)CC4)=N2)=C1	ND
23	CC1=CC(NC2=CC(N3CCN(CC)CC3)=NC(N[C@@H]4CN(C(C5=CC=C(Cl)C=C5F)=O)CC4)=N2)=NN1C(OCC)=O	ND
24	CC1=NN(C(OC(C)(C)C)=O)C(NC2=CC(N3CCN(CC)CC3)=NC(N[C@@H]4CN(C(C5=CC=C(Cl)C=C5F)=O)CC4)=N2)=C1	ND
25	CC1=NN(C(CC)=O)C(NC2=CC(N3CCN(CC)CC3)=NC(N[C@@H]4CN(C(C5=CC=C(Cl)C=C5F)=O)CC4)=N2)=C1	ND
26	CC1=CC(NC2=CC(N3CCN(CC)CC3)=NC(N[C@@H]4CN(C(C5=CC=C(Cl)C=C5F)=O)CC4)=N2)=NN1C(CC)=O	ND
27	CC1=NN(C(C(C)(C)C)=O)C(NC2=CC(N3CCN(CC)CC3)=NC(N[C@@H]4CN(C(C5=CC=C(Cl)C=C5F)=O)CC4)=N2)=C1	ND
