# Supplementary material for: Discovery and Synthesis of a Pyrimidine-Based Aurora Kinase Inhibitor to Reduce Levels of MYC Oncoproteins
Source: J Med Chem. 2021 May 19;64(11):7312–30. doi: 10.1021/acs.jmedchem.0c01806 (PMC8279414; doi:10.1021/acs.jmedchem.0c01806)
Supplement: Supplementary file 3 — jm0c01806_si_003.pdb [file jm0c01806_si_003.pdb]

REMARK   Accelrys Discovery Studio PDB file
REMARK   Created:  2021-05-13T11:04:38Z
HETATM    1 CL59 UNK     0      -9.477  10.277  12.676  1.00  0.00          CL  
HETATM    2  C1  UNK     0     -14.650  10.494  19.714  1.00  0.00           C  
HETATM    3  N2  UNK     0     -14.658  11.200  18.579  1.00  0.00           N  
HETATM    4  C3  UNK     0     -15.858  11.434  18.037  1.00  0.00           C  
HETATM    5  C4  UNK     0     -17.024  10.977  18.626  1.00  0.00           C  
HETATM    6  C5  UNK     0     -16.916  10.317  19.839  1.00  0.00           C  
HETATM    7  N6  UNK     0     -15.721  10.029  20.343  1.00  0.00           N  
HETATM    8  N7  UNK     0     -18.019   9.960  20.572  1.00  0.00           N  
HETATM    9  N8  UNK     0     -16.024  12.178  16.908  1.00  0.00           N  
HETATM   10  C9  UNK     0     -15.017  12.991  16.203  1.00  0.00           C  
HETATM   11  C10 UNK     0     -17.960   8.937  21.627  1.00  0.00           C  
HETATM   12  C11 UNK     0     -18.456   9.506  22.962  1.00  0.00           C  
HETATM   13  N12 UNK     0     -19.797  10.095  22.820  1.00  0.00           N  
HETATM   14  C13 UNK     0     -19.815  11.137  21.785  1.00  0.00           C  
HETATM   15  C14 UNK     0     -19.333  10.605  20.438  1.00  0.00           C  
HETATM   16  C15 UNK     0     -20.514  10.336  24.081  1.00  0.00           C  
HETATM   17  N16 UNK     0     -13.488  10.225  20.356  1.00  0.00           N  
HETATM   18  C17 UNK     0     -12.271   9.717  19.722  1.00  0.00           C  
HETATM   19  C18 UNK     0     -11.307  10.831  19.329  1.00  0.00           C  
HETATM   20  N19 UNK     0     -10.528  10.251  18.240  1.00  0.00           N  
HETATM   21  C20 UNK     0     -11.149   9.041  17.681  1.00  0.00           C  
HETATM   22  C21 UNK     0     -12.464   8.875  18.449  1.00  0.00           C  
HETATM   23  C22 UNK     0      -9.331  10.771  17.824  1.00  0.00           C  
HETATM   24  C23 UNK     0      -8.770  10.167  16.613  1.00  0.00           C  
HETATM   25  C24 UNK     0      -7.691   9.289  16.689  1.00  0.00           C  
HETATM   26  C25 UNK     0      -7.176   8.708  15.531  1.00  0.00           C  
HETATM   27  C26 UNK     0      -7.726   9.005  14.288  1.00  0.00           C  
HETATM   28  C27 UNK     0      -8.794   9.891  14.217  1.00  0.00           C  
HETATM   29  C28 UNK     0      -9.306  10.471  15.368  1.00  0.00           C  
HETATM   30  O30 UNK     0      -8.757  11.673  18.429  1.00  0.00           O  
HETATM   31  C31 UNK     0     -22.019  10.556  23.906  1.00  0.00           C  
HETATM   32  C32 UNK     0     -13.606  13.085  16.339  1.00  0.00           C  
HETATM   33  C33 UNK     0     -13.096  13.996  15.374  1.00  0.00           C  
HETATM   34  N34 UNK     0     -14.179  14.450  14.732  1.00  0.00           N  
HETATM   35  N35 UNK     0     -15.280  13.856  15.211  1.00  0.00           N  
HETATM   36  C36 UNK     0     -11.670  14.394  15.077  1.00  0.00           C  
HETATM   37  F29 UNK     0     -10.334  11.334  15.291  1.00  0.00           F  
HETATM   38  H37 UNK     0     -17.979  11.170  18.159  1.00  0.00           H  
HETATM   39  H38 UNK     0     -16.949  12.220  16.527  1.00  0.00           H  
HETATM   40  H39 UNK     0     -18.604   8.109  21.332  1.00  0.00           H  
HETATM   41  H40 UNK     0     -16.960   8.525  21.753  1.00  0.00           H  
HETATM   42  H41 UNK     0     -18.496   8.714  23.710  1.00  0.00           H  
HETATM   43  H42 UNK     0     -17.775  10.275  23.329  1.00  0.00           H  
HETATM   44  H43 UNK     0     -20.831  11.514  21.675  1.00  0.00           H  
HETATM   45  H44 UNK     0     -19.169  11.953  22.105  1.00  0.00           H  
HETATM   46  H45 UNK     0     -20.045   9.863  20.079  1.00  0.00           H  
HETATM   47  H46 UNK     0     -19.333  11.430  19.728  1.00  0.00           H  
HETATM   48  H47 UNK     0     -20.369   9.460  24.716  1.00  0.00           H  
HETATM   49  H48 UNK     0     -20.051  11.173  24.597  1.00  0.00           H  
HETATM   50  H49 UNK     0     -13.546  10.260  21.356  1.00  0.00           H  
HETATM   51  H50 UNK     0     -11.790   9.095  20.477  1.00  0.00           H  
HETATM   52  H51 UNK     0     -11.881  11.672  18.947  1.00  0.00           H  
HETATM   53  H52 UNK     0     -10.679  11.163  20.157  1.00  0.00           H  
HETATM   54  H53 UNK     0     -11.342   9.137  16.612  1.00  0.00           H  
HETATM   55  H54 UNK     0     -10.497   8.182  17.844  1.00  0.00           H  
HETATM   56  H55 UNK     0     -13.267   9.253  17.817  1.00  0.00           H  
HETATM   57  H56 UNK     0     -12.688   7.832  18.669  1.00  0.00           H  
HETATM   58  H57 UNK     0      -7.266   9.034  17.651  1.00  0.00           H  
HETATM   59  H58 UNK     0      -6.358   8.005  15.594  1.00  0.00           H  
HETATM   60  H60 UNK     0     -22.514  10.621  24.876  1.00  0.00           H  
HETATM   61  H61 UNK     0     -22.470   9.727  23.361  1.00  0.00           H  
HETATM   62  H62 UNK     0     -22.243  11.474  23.365  1.00  0.00           H  
HETATM   63  H63 UNK     0     -13.005  12.542  17.052  1.00  0.00           H  
HETATM   64  H64 UNK     0     -14.172  15.114  14.005  1.00  0.00           H  
HETATM   65  H65 UNK     0     -11.371  14.012  14.101  1.00  0.00           H  
HETATM   66  H66 UNK     0     -10.996  13.983  15.829  1.00  0.00           H  
HETATM   67  H67 UNK     0     -11.575  15.479  15.073  1.00  0.00           H  
HETATM   68  H68 UNK     0      -7.341   8.537  13.390  1.00  0.00           H  
TER      69      UNK     0 
CONECT    1   28
CONECT    2    3    7   17
CONECT    3    2    4
CONECT    4    3    5    9
CONECT    5    4    6   38
CONECT    6    5    7    8
CONECT    7    2    6
CONECT    8    6   11   15
CONECT    9    4   10   39
CONECT   10    9   32   35
CONECT   11    8   12   40   41
CONECT   12   11   13   42   43
CONECT   13   12   14   16
CONECT   14   13   15   44   45
CONECT   15    8   14   46   47
CONECT   16   13   31   48   49
CONECT   17    2   18   50
CONECT   18   17   19   22   51
CONECT   19   18   20   52   53
CONECT   20   19   21   23
CONECT   21   20   22   54   55
CONECT   22   18   21   56   57
CONECT   23   20   24   30
CONECT   24   23   25   29
CONECT   25   24   26   58
CONECT   26   25   27   59
CONECT   27   26   28   68
CONECT   28    1   27   29
CONECT   29   24   28   37
CONECT   30   23
CONECT   31   16   60   61   62
CONECT   32   10   33   63
CONECT   33   32   34   36
CONECT   34   33   35   64
CONECT   35   10   34
CONECT   36   33   65   66   67
CONECT   37   29
CONECT   38    5
CONECT   39    9
CONECT   40   11
CONECT   41   11
CONECT   42   12
CONECT   43   12
CONECT   44   14
CONECT   45   14
CONECT   46   15
CONECT   47   15
CONECT   48   16
CONECT   49   16
CONECT   50   17
CONECT   51   18
CONECT   52   19
CONECT   53   19
CONECT   54   21
CONECT   55   21
CONECT   56   22
CONECT   57   22
CONECT   58   25
CONECT   59   26
CONECT   60   31
CONECT   61   31
CONECT   62   31
CONECT   63   32
CONECT   64   34
CONECT   65   36
CONECT   66   36
CONECT   67   36
CONECT   68   27
END
