# Supplementary material for: Discovery and Synthesis of a Pyrimidine-Based Aurora Kinase Inhibitor to Reduce Levels of MYC Oncoproteins
Source: J Med Chem. 2021 May 19;64(11):7312–30. doi: 10.1021/acs.jmedchem.0c01806 (PMC8279414; doi:10.1021/acs.jmedchem.0c01806)
Supplement: Supplementary file 4 — jm0c01806_si_004.pdb [file jm0c01806_si_004.pdb]

REMARK   Accelrys Discovery Studio PDB file
REMARK   Created:  2021-05-13T11:07:36Z
CRYST1   85.700   85.700   76.650  90.00  90.00 120.00 P32        
HETATM    1  N01 0BY A   1     -14.911  11.825  16.059  1.00 51.67           N  
HETATM    2  N02 0BY A   1     -12.619  12.232  15.431  1.00 28.18           N  
HETATM    3  N03 0BY A   1     -14.342  13.562  14.560  1.00 41.49           N  
HETATM    4  N04 0BY A   1     -10.280  12.584  14.835  1.00 30.25           N  
HETATM    5  C05 0BY A   1     -13.268   9.226  18.179  1.00 44.00           C  
HETATM    6  C06 0BY A   1     -14.257   9.017  19.140  1.00 48.45           C  
HETATM    7  C07 0BY A   1     -15.437   9.742  19.076  1.00 36.07           C  
HETATM    8  C08 0BY A   1     -15.634  10.658  18.054  1.00 34.19           C  
HETATM    9  C09 0BY A   1     -14.649  10.871  17.099  1.00 44.41           C  
HETATM   10  C10 0BY A   1     -13.462  10.151  17.159  1.00 36.47           C  
HETATM   11  C11 0BY A   1     -14.041   8.039  20.251  1.00 38.59           C  
HETATM   12  C12 0BY A   1     -13.918  12.556  15.334  1.00 24.12           C  
HETATM   13  C13 0BY A   1     -11.679  12.919  14.745  1.00 37.99           C  
HETATM   14  C14 0BY A   1     -12.114  13.980  13.939  1.00 44.97           C  
HETATM   15  C15 0BY A   1     -13.469  14.301  13.850  1.00 45.09           C  
HETATM   16  C16 0BY A   1      -9.854  11.277  15.251  1.00 34.33           C  
HETATM   17  C17 0BY A   1      -9.926  10.964  16.602  1.00 26.23           C  
HETATM   18  C18 0BY A   1      -9.528   9.719  17.063  1.00 42.08           C  
HETATM   19  C19 0BY A   1      -9.052   8.766  16.169  1.00 52.02           C  
HETATM   20  C20 0BY A   1      -8.980   9.066  14.815  1.00 46.32           C  
HETATM   21  C21 0BY A   1      -9.374  10.316  14.354  1.00 41.98           C  
HETATM   22  O25 0BY A   1     -14.880   7.138  20.510  1.00 47.16           O  
HETATM   23  O26 0BY A   1     -13.002   8.139  20.958  1.00 50.92           O1-
HETATM   24 CL2  0BY A   1      -9.256  10.624  12.660  1.00 49.55          CL  
HETATM   25  H1  0BY A   1     -15.935  12.005  15.805  1.00 40.69           H  
HETATM   26  H2  0BY A   1      -9.545  13.322  14.588  1.00 40.69           H  
TER      27      0BY A   1 
CONECT    1    9   12   25
CONECT    2   12   13
CONECT    3   12   15
CONECT    4   13   16   26
CONECT    5    6   10
CONECT    6    5    7   11
CONECT    7    6    8
CONECT    8    7    9
CONECT    9    1    8   10
CONECT   10    5    9
CONECT   11    6   22   23
CONECT   12    1    2    3
CONECT   13    2    4   14
CONECT   14   13   15
CONECT   15    3   14
CONECT   16    4   17   21
CONECT   17   16   18
CONECT   18   17   19
CONECT   19   18   20
CONECT   20   19   21
CONECT   21   16   20   24
CONECT   22   11
CONECT   23   11
CONECT   24   21
CONECT   25    1
CONECT   26    4
END
