# Supplementary material for: Discovery and Synthesis of a Pyrimidine-Based Aurora Kinase Inhibitor to Reduce Levels of MYC Oncoproteins
Source: J Med Chem. 2021 May 19;64(11):7312–30. doi: 10.1021/acs.jmedchem.0c01806 (PMC8279414; doi:10.1021/acs.jmedchem.0c01806)
Supplement: Supplementary file 5 — jm0c01806_si_005.pdb [file jm0c01806_si_005.pdb]

ATOM      1  N   ARG A 126     -13.102  35.888  11.036  1.00138.71           N1+
ATOM      2  CA  ARG A 126     -12.036  36.427  10.191  1.00147.59           C  
ATOM      3  C   ARG A 126     -10.762  35.612  10.361  1.00132.10           C  
ATOM      4  O   ARG A 126     -10.303  34.944   9.427  1.00114.47           O  
ATOM      5  CB  ARG A 126     -11.790  37.902  10.514  1.00143.38           C  
ATOM      6  CG  ARG A 126     -12.603  38.865   9.654  1.00132.73           C  
ATOM      7  CD  ARG A 126     -12.913  40.171  10.381  1.00129.63           C  
ATOM      8  NE  ARG A 126     -13.926  39.986  11.415  1.00140.86           N  
ATOM      9  CZ  ARG A 126     -15.221  40.235  11.237  1.00134.61           C  
ATOM     10  NH1 ARG A 126     -15.656  40.685  10.064  1.00143.52           N1+
ATOM     11  NH2 ARG A 126     -16.087  40.038  12.226  1.00127.45           N  
ATOM     12  HA  ARG A 126     -12.354  36.353   9.151  1.00135.00           H  
ATOM     13  HB1 ARG A 126     -12.049  38.073  11.559  1.00135.00           H  
ATOM     14  HB2 ARG A 126     -10.732  38.115  10.361  1.00135.00           H  
ATOM     15  HG1 ARG A 126     -12.036  39.092   8.751  1.00135.00           H  
ATOM     16  HG2 ARG A 126     -13.543  38.383   9.383  1.00135.00           H  
ATOM     17  HD1 ARG A 126     -11.999  40.543  10.845  1.00135.00           H  
ATOM     18  HD2 ARG A 126     -13.277  40.900   9.657  1.00135.00           H  
ATOM     19  HE  ARG A 126     -13.609  39.629  12.373  1.00135.00           H  
ATOM     20 1HH1 ARG A 126     -14.965  40.847   9.264  1.00135.00           H  
ATOM     21 2HH1 ARG A 126     -16.697  40.886   9.920  1.00135.00           H  
ATOM     22 1HH2 ARG A 126     -15.743  39.678  13.174  1.00135.00           H  
ATOM     23 2HH2 ARG A 126     -17.126  40.241  12.076  1.00135.00           H  
ATOM     24  HT1 ARG A 126     -13.990  36.471  10.906  1.00135.00           H  
ATOM     25  HT2 ARG A 126     -12.798  35.925  12.061  1.00135.00           H  
ATOM     26  HT3 ARG A 126     -13.298  34.873  10.759  1.00135.00           H  
ATOM     27  N   GLN A 127     -10.188  35.689  11.556  1.00114.78           N  
ATOM     28  CA  GLN A 127      -9.147  34.765  11.980  1.00107.60           C  
ATOM     29  C   GLN A 127      -9.474  34.302  13.393  1.00 96.07           C  
ATOM     30  O   GLN A 127      -9.635  35.112  14.307  1.00 84.86           O  
ATOM     31  CB  GLN A 127      -7.767  35.414  11.940  1.00106.41           C  
ATOM     32  CG  GLN A 127      -6.863  34.966  13.073  1.00107.98           C  
ATOM     33  CD  GLN A 127      -5.996  36.092  13.584  1.00120.96           C  
ATOM     34  NE2 GLN A 127      -6.268  36.553  14.802  1.00 92.51           N  
ATOM     35  OE1 GLN A 127      -5.095  36.555  12.885  1.00147.72           O  
ATOM     36  HN  GLN A 127     -10.503  36.457  12.232  1.00108.77           H  
ATOM     37  HA  GLN A 127      -9.150  33.900  11.316  1.00108.77           H  
ATOM     38  HB1 GLN A 127      -7.291  35.156  10.994  1.00108.77           H  
ATOM     39  HB2 GLN A 127      -7.892  36.495  12.001  1.00108.77           H  
ATOM     40  HG1 GLN A 127      -7.482  34.600  13.893  1.00108.77           H  
ATOM     41  HG2 GLN A 127      -6.221  34.162  12.714  1.00108.77           H  
ATOM     42 1HE2 GLN A 127      -7.070  36.126  15.368  1.00108.77           H  
ATOM     43 2HE2 GLN A 127      -5.686  37.350  15.216  1.00108.77           H  
ATOM     44  N   TRP A 128      -9.607  32.996  13.560  1.00 92.18           N  
ATOM     45  CA  TRP A 128      -9.923  32.429  14.859  1.00 70.36           C  
ATOM     46  C   TRP A 128      -8.734  32.410  15.794  1.00 66.02           C  
ATOM     47  O   TRP A 128      -7.591  32.610  15.377  1.00 82.90           O  
ATOM     48  CB  TRP A 128     -10.475  31.016  14.722  1.00 69.31           C  
ATOM     49  CG  TRP A 128     -11.728  30.952  13.942  1.00 74.76           C  
ATOM     50  CD1 TRP A 128     -11.896  30.381  12.721  1.00 91.32           C  
ATOM     51  CD2 TRP A 128     -13.004  31.486  14.319  1.00 89.43           C  
ATOM     52  CE2 TRP A 128     -13.901  31.196  13.273  1.00104.42           C  
ATOM     53  CE3 TRP A 128     -13.473  32.182  15.438  1.00 97.09           C  
ATOM     54  NE1 TRP A 128     -13.202  30.518  12.311  1.00115.82           N  
ATOM     55  CZ2 TRP A 128     -15.247  31.579  13.316  1.00101.49           C  
ATOM     56  CZ3 TRP A 128     -14.809  32.561  15.478  1.00 99.86           C  
ATOM     57  CH2 TRP A 128     -15.679  32.257  14.424  1.00 88.20           C  
ATOM     58  HN  TRP A 128      -9.478  32.345  12.721  1.00 88.80           H  
ATOM     59  HA  TRP A 128     -10.697  33.048  15.315  1.00 88.80           H  
ATOM     60  HB1 TRP A 128      -9.727  30.398  14.226  1.00 88.80           H  
ATOM     61  HB2 TRP A 128     -10.669  30.621  15.720  1.00 88.80           H  
ATOM     62  HD1 TRP A 128     -11.111  29.885  12.149  1.00 88.80           H  
ATOM     63  HE1 TRP A 128     -13.605  30.155  11.389  1.00 88.80           H  
ATOM     64  HE3 TRP A 128     -12.802  32.422  16.263  1.00 88.80           H  
ATOM     65  HZ2 TRP A 128     -15.927  31.345  12.497  1.00 88.80           H  
ATOM     66  HZ3 TRP A 128     -15.186  33.104  16.345  1.00 88.80           H  
ATOM     67  HH2 TRP A 128     -16.722  32.567  14.487  1.00 88.80           H  
ATOM     68  N   ALA A 129      -9.021  32.215  17.073  1.00 63.24           N  
ATOM     69  CA  ALA A 129      -7.989  31.917  18.055  1.00 75.11           C  
ATOM     70  C   ALA A 129      -8.571  30.960  19.094  1.00 67.05           C  
ATOM     71  O   ALA A 129      -9.790  30.793  19.176  1.00 65.23           O  
ATOM     72  CB  ALA A 129      -7.483  33.192  18.714  1.00 71.81           C  
ATOM     73  HN  ALA A 129     -10.040  32.279  17.392  1.00 68.49           H  
ATOM     74  HA  ALA A 129      -7.156  31.426  17.552  1.00 68.49           H  
ATOM     75  HB1 ALA A 129      -6.713  32.943  19.444  1.00 68.49           H  
ATOM     76  HB2 ALA A 129      -8.309  33.695  19.216  1.00 68.49           H  
ATOM     77  HB3 ALA A 129      -7.063  33.852  17.955  1.00 68.49           H  
ATOM     78  N   LEU A 130      -7.705  30.354  19.899  1.00 52.43           N  
ATOM     79  CA  LEU A 130      -8.124  29.288  20.805  1.00 60.54           C  
ATOM     80  C   LEU A 130      -9.361  29.638  21.658  1.00 71.31           C  
ATOM     81  O   LEU A 130     -10.252  28.801  21.824  1.00 61.33           O  
ATOM     82  CB  LEU A 130      -6.954  28.816  21.683  1.00 37.88           C  
ATOM     83  CG  LEU A 130      -7.232  27.531  22.478  1.00 61.88           C  
ATOM     84  CD1 LEU A 130      -7.216  26.316  21.570  1.00 52.14           C  
ATOM     85  CD2 LEU A 130      -6.260  27.323  23.629  1.00 36.42           C  
ATOM     86  HN  LEU A 130      -6.678  30.653  19.883  1.00 54.24           H  
ATOM     87  HA  LEU A 130      -8.406  28.441  20.180  1.00 54.24           H  
ATOM     88  HB1 LEU A 130      -6.094  28.637  21.038  1.00 54.24           H  
ATOM     89  HB2 LEU A 130      -6.719  29.610  22.392  1.00 54.24           H  
ATOM     90  HG  LEU A 130      -8.233  27.614  22.901  1.00 54.24           H  
ATOM     91 1HD1 LEU A 130      -7.415  25.420  22.159  1.00 54.24           H  
ATOM     92 2HD1 LEU A 130      -6.238  26.228  21.096  1.00 54.24           H  
ATOM     93 3HD1 LEU A 130      -7.983  26.424  20.804  1.00 54.24           H  
ATOM     94 1HD2 LEU A 130      -6.507  26.400  24.153  1.00 54.24           H  
ATOM     95 2HD2 LEU A 130      -6.331  28.163  24.321  1.00 54.24           H  
ATOM     96 3HD2 LEU A 130      -5.244  27.259  23.241  1.00 54.24           H  
ATOM     97  N   GLU A 131      -9.461  30.877  22.137  1.00 83.62           N  
ATOM     98  CA  GLU A 131     -10.519  31.217  23.105  1.00 89.90           C  
ATOM     99  C   GLU A 131     -11.868  31.410  22.429  1.00 63.53           C  
ATOM    100  O   GLU A 131     -12.859  31.729  23.082  1.00 55.69           O  
ATOM    101  CB  GLU A 131     -10.138  32.457  23.914  1.00116.49           C  
ATOM    102  CG  GLU A 131      -9.608  33.373  22.974  1.00127.11           C  
ATOM    103  CD  GLU A 131      -8.441  34.165  23.287  1.00199.05           C  
ATOM    104  OE1 GLU A 131      -8.770  35.226  23.848  1.00184.74           O  
ATOM    105  OE2 GLU A 131      -7.296  33.811  22.861  1.00246.92           O1-
ATOM    106  HN  GLU A 131      -8.771  31.629  21.816  1.00129.67           H  
ATOM    107  HA  GLU A 131     -10.612  30.383  23.800  1.00129.67           H  
ATOM    108  HB1 GLU A 131     -11.017  32.878  24.403  1.00129.67           H  
ATOM    109  HB2 GLU A 131      -9.389  32.207  24.666  1.00129.67           H  
ATOM    110  HG1 GLU A 131      -9.362  32.795  22.083  1.00129.67           H  
ATOM    111  HG2 GLU A 131     -10.408  34.076  22.741  1.00129.67           H  
ATOM    112  N   ASP A 132     -11.912  31.216  21.122  1.00 63.85           N  
ATOM    113  CA  ASP A 132     -13.200  31.239  20.464  1.00 71.28           C  
ATOM    114  C   ASP A 132     -13.887  29.894  20.663  1.00 72.62           C  
ATOM    115  O   ASP A 132     -15.010  29.679  20.183  1.00 61.27           O  
ATOM    116  CB  ASP A 132     -13.067  31.570  18.987  1.00 61.08           C  
ATOM    117  CG  ASP A 132     -12.975  33.060  18.733  1.00 66.79           C  
ATOM    118  OD1 ASP A 132     -13.506  33.843  19.548  1.00 77.47           O  
ATOM    119  OD2 ASP A 132     -12.368  33.450  17.714  1.00 65.09           O1-
ATOM    120  HN  ASP A 132     -11.015  31.046  20.564  1.00 67.43           H  
ATOM    121  HA  ASP A 132     -13.811  32.009  20.935  1.00 67.43           H  
ATOM    122  HB1 ASP A 132     -12.166  31.094  18.602  1.00 67.43           H  
ATOM    123  HB2 ASP A 132     -13.939  31.179  18.462  1.00 67.43           H  
ATOM    124  N   PHE A 133     -13.207  29.004  21.390  1.00 64.33           N  
ATOM    125  CA  PHE A 133     -13.665  27.626  21.543  1.00 57.21           C  
ATOM    126  C   PHE A 133     -13.722  27.095  22.965  1.00 53.12           C  
ATOM    127  O   PHE A 133     -12.854  27.364  23.794  1.00 59.24           O  
ATOM    128  CB  PHE A 133     -12.783  26.685  20.717  1.00 72.85           C  
ATOM    129  CG  PHE A 133     -12.739  27.030  19.267  1.00 64.11           C  
ATOM    130  CD1 PHE A 133     -11.761  27.883  18.775  1.00 42.51           C  
ATOM    131  CD2 PHE A 133     -13.690  26.521  18.395  1.00 41.63           C  
ATOM    132  CE1 PHE A 133     -11.726  28.218  17.428  1.00 47.19           C  
ATOM    133  CE2 PHE A 133     -13.657  26.849  17.052  1.00 66.85           C  
ATOM    134  CZ  PHE A 133     -12.670  27.700  16.564  1.00 46.09           C  
ATOM    135  HN  PHE A 133     -12.303  29.309  21.873  1.00 55.92           H  
ATOM    136  HA  PHE A 133     -14.673  27.570  21.134  1.00 55.92           H  
ATOM    137  HB1 PHE A 133     -11.769  26.727  21.113  1.00 55.92           H  
ATOM    138  HB2 PHE A 133     -13.172  25.671  20.818  1.00 55.92           H  
ATOM    139  HD1 PHE A 133     -11.013  28.295  19.453  1.00 55.92           H  
ATOM    140  HD2 PHE A 133     -14.470  25.859  18.772  1.00 55.92           H  
ATOM    141  HE1 PHE A 133     -10.953  28.889  17.053  1.00 55.92           H  
ATOM    142  HE2 PHE A 133     -14.405  26.439  16.373  1.00 55.92           H  
ATOM    143  HZ  PHE A 133     -12.642  27.958  15.505  1.00 55.92           H  
ATOM    144  N   GLU A 134     -14.748  26.303  23.228  1.00 60.17           N  
ATOM    145  CA  GLU A 134     -14.780  25.495  24.437  1.00 53.35           C  
ATOM    146  C   GLU A 134     -14.190  24.114  24.111  1.00 50.81           C  
ATOM    147  O   GLU A 134     -14.377  23.570  23.016  1.00 46.68           O  
ATOM    148  CB  GLU A 134     -16.212  25.353  24.978  1.00 67.16           C  
ATOM    149  CG  GLU A 134     -16.902  26.665  25.368  1.00 72.70           C  
ATOM    150  CD  GLU A 134     -18.176  26.435  26.172  1.00 78.49           C  
ATOM    151  OE1 GLU A 134     -18.315  25.340  26.764  1.00 64.84           O  
ATOM    152  OE2 GLU A 134     -19.037  27.343  26.207  1.00 64.68           O1-
ATOM    153  HN  GLU A 134     -15.567  26.256  22.541  1.00 62.10           H  
ATOM    154  HA  GLU A 134     -14.161  25.972  25.197  1.00 62.10           H  
ATOM    155  HB1 GLU A 134     -16.815  24.873  24.208  1.00 62.10           H  
ATOM    156  HB2 GLU A 134     -16.175  24.717  25.862  1.00 62.10           H  
ATOM    157  HG1 GLU A 134     -16.211  27.258  25.968  1.00 62.10           H  
ATOM    158  HG2 GLU A 134     -17.155  27.211  24.459  1.00 62.10           H  
ATOM    159  N   ILE A 135     -13.459  23.554  25.064  1.00 43.65           N  
ATOM    160  CA  ILE A 135     -12.756  22.310  24.818  1.00 49.03           C  
ATOM    161  C   ILE A 135     -13.300  21.184  25.679  1.00 48.26           C  
ATOM    162  O   ILE A 135     -13.450  21.336  26.896  1.00 53.81           O  
ATOM    163  CB  ILE A 135     -11.246  22.450  25.082  1.00 46.44           C  
ATOM    164  CG1 ILE A 135     -10.642  23.561  24.209  1.00 47.17           C  
ATOM    165  CG2 ILE A 135     -10.554  21.125  24.843  1.00 47.66           C  
ATOM    166  CD1 ILE A 135     -10.635  23.289  22.711  1.00 54.45           C  
ATOM    167  HN  ILE A 135     -13.387  24.024  26.022  1.00 48.81           H  
ATOM    168  HA  ILE A 135     -12.896  22.038  23.772  1.00 48.81           H  
ATOM    169  HB  ILE A 135     -11.107  22.724  26.127  1.00 48.81           H  
ATOM    170 1HG1 ILE A 135     -11.215  24.472  24.381  1.00 48.81           H  
ATOM    171 2HG1 ILE A 135      -9.611  23.714  24.527  1.00 48.81           H  
ATOM    172 1HG2 ILE A 135      -9.486  21.233  25.032  1.00 48.81           H  
ATOM    173 2HG2 ILE A 135     -10.710  20.814  23.810  1.00 48.81           H  
ATOM    174 3HG2 ILE A 135     -10.967  20.372  25.515  1.00 48.81           H  
ATOM    175 1HD1 ILE A 135     -10.188  24.135  22.189  1.00 48.81           H  
ATOM    176 2HD1 ILE A 135     -11.658  23.147  22.362  1.00 48.81           H  
ATOM    177 3HD1 ILE A 135     -10.054  22.389  22.507  1.00 48.81           H  
ATOM    178  N   GLY A 136     -13.594  20.056  25.039  1.00 47.96           N  
ATOM    179  CA  GLY A 136     -14.072  18.884  25.739  1.00 33.28           C  
ATOM    180  C   GLY A 136     -12.952  17.884  25.829  1.00 38.62           C  
ATOM    181  O   GLY A 136     -11.780  18.251  25.791  1.00 48.35           O  
ATOM    182  HN  GLY A 136     -13.473  20.014  23.977  1.00 42.05           H  
ATOM    183  HA1 GLY A 136     -14.395  19.162  26.742  1.00 42.05           H  
ATOM    184  HA2 GLY A 136     -14.910  18.448  25.195  1.00 42.05           H  
ATOM    185  N   ARG A 137     -13.312  16.612  25.943  1.00 47.51           N  
ATOM    186  CA  ARG A 137     -12.327  15.539  26.018  1.00 48.48           C  
ATOM    187  C   ARG A 137     -11.468  15.455  24.765  1.00 41.47           C  
ATOM    188  O   ARG A 137     -11.846  15.943  23.691  1.00 40.81           O  
ATOM    189  CB  ARG A 137     -13.027  14.189  26.238  1.00 53.54           C  
ATOM    190  CG  ARG A 137     -13.932  13.729  25.095  1.00 51.08           C  
ATOM    191  CD  ARG A 137     -15.038  12.784  25.571  1.00 56.74           C  
ATOM    192  NE  ARG A 137     -15.053  11.438  25.015  1.00 93.40           N  
ATOM    193  CZ  ARG A 137     -14.403  11.002  23.931  1.00 81.05           C  
ATOM    194  NH1 ARG A 137     -13.606  11.783  23.210  1.00 88.21           N1+
ATOM    195  NH2 ARG A 137     -14.539   9.730  23.558  1.00 96.66           N  
ATOM    196  HN  ARG A 137     -14.353  16.367  25.980  1.00 63.54           H  
ATOM    197  HA  ARG A 137     -11.675  15.731  26.870  1.00 63.54           H  
ATOM    198  HB1 ARG A 137     -12.257  13.431  26.384  1.00 63.54           H  
ATOM    199  HB2 ARG A 137     -13.635  14.268  27.139  1.00 63.54           H  
ATOM    200  HG1 ARG A 137     -14.392  14.605  24.639  1.00 63.54           H  
ATOM    201  HG2 ARG A 137     -13.323  13.210  24.354  1.00 63.54           H  
ATOM    202  HD1 ARG A 137     -14.945  12.690  26.653  1.00 63.54           H  
ATOM    203  HD2 ARG A 137     -15.993  13.250  25.327  1.00 63.54           H  
ATOM    204  HE  ARG A 137     -15.651  10.717  25.532  1.00 63.54           H  
ATOM    205 1HH1 ARG A 137     -13.465  12.806  23.489  1.00 63.54           H  
ATOM    206 2HH1 ARG A 137     -13.107  11.389  22.349  1.00 63.54           H  
ATOM    207 1HH2 ARG A 137     -15.163   9.070  24.123  1.00 63.54           H  
ATOM    208 2HH2 ARG A 137     -14.024   9.368  22.692  1.00 63.54           H  
ATOM    209  N   PRO A 138     -10.283  14.855  24.906  1.00 47.65           N  
ATOM    210  CA  PRO A 138      -9.534  14.415  23.727  1.00 43.75           C  
ATOM    211  C   PRO A 138     -10.216  13.223  23.049  1.00 50.09           C  
ATOM    212  O   PRO A 138     -10.451  12.198  23.702  1.00 44.41           O  
ATOM    213  CB  PRO A 138      -8.201  13.961  24.324  1.00 40.79           C  
ATOM    214  CG  PRO A 138      -8.526  13.578  25.739  1.00 29.35           C  
ATOM    215  CD  PRO A 138      -9.591  14.537  26.169  1.00 34.73           C  
ATOM    216  HA  PRO A 138      -9.390  15.236  23.024  1.00 41.54           H  
ATOM    217  HB1 PRO A 138      -7.806  13.105  23.776  1.00 41.54           H  
ATOM    218  HB2 PRO A 138      -7.474  14.773  24.302  1.00 41.54           H  
ATOM    219  HG1 PRO A 138      -8.894  12.553  25.783  1.00 41.54           H  
ATOM    220  HG2 PRO A 138      -7.645  13.676  26.373  1.00 41.54           H  
ATOM    221  HD1 PRO A 138     -10.272  14.072  26.882  1.00 41.54           H  
ATOM    222  HD2 PRO A 138      -9.155  15.432  26.613  1.00 41.54           H  
ATOM    223  N   LEU A 139     -10.458  13.325  21.745  1.00 42.59           N  
ATOM    224  CA  LEU A 139     -11.070  12.236  20.994  1.00 40.65           C  
ATOM    225  C   LEU A 139     -10.022  11.167  20.731  1.00 56.72           C  
ATOM    226  O   LEU A 139     -10.271   9.972  20.926  1.00 54.34           O  
ATOM    227  CB  LEU A 139     -11.629  12.759  19.682  1.00 37.11           C  
ATOM    228  CG  LEU A 139     -12.704  13.839  19.820  1.00 47.30           C  
ATOM    229  CD1 LEU A 139     -12.944  14.567  18.485  1.00 28.11           C  
ATOM    230  CD2 LEU A 139     -13.996  13.225  20.380  1.00 34.42           C  
ATOM    231  HN  LEU A 139     -10.197  14.228  21.234  1.00 42.65           H  
ATOM    232  HA  LEU A 139     -11.880  11.806  21.583  1.00 42.65           H  
ATOM    233  HB1 LEU A 139     -10.804  13.176  19.105  1.00 42.65           H  
ATOM    234  HB2 LEU A 139     -12.063  11.918  19.141  1.00 42.65           H  
ATOM    235  HG  LEU A 139     -12.346  14.574  20.541  1.00 42.65           H  
ATOM    236 1HD1 LEU A 139     -13.713  15.328  18.618  1.00 42.66           H  
ATOM    237 2HD1 LEU A 139     -13.270  13.849  17.733  1.00 42.66           H  
ATOM    238 3HD1 LEU A 139     -12.018  15.040  18.157  1.00 42.66           H  
ATOM    239 1HD2 LEU A 139     -14.756  14.000  20.476  1.00 42.66           H  
ATOM    240 2HD2 LEU A 139     -13.797  12.789  21.359  1.00 42.66           H  
ATOM    241 3HD2 LEU A 139     -14.353  12.449  19.703  1.00 42.66           H  
ATOM    242  N   GLY A 140      -8.844  11.620  20.300  1.00 53.41           N  
ATOM    243  CA  GLY A 140      -7.673  10.772  20.179  1.00 47.99           C  
ATOM    244  C   GLY A 140      -6.402  11.563  20.442  1.00 54.68           C  
ATOM    245  O   GLY A 140      -6.410  12.799  20.435  1.00 44.61           O  
ATOM    246  HN  GLY A 140      -8.759  12.653  20.032  1.00 50.17           H  
ATOM    247  HA1 GLY A 140      -7.744   9.960  20.902  1.00 50.17           H  
ATOM    248  HA2 GLY A 140      -7.634  10.359  19.171  1.00 50.17           H  
ATOM    249  N   LYS A 141      -5.308  10.847  20.681  1.00 61.65           N  
ATOM    250  CA  LYS A 141      -4.008  11.470  20.898  1.00 56.23           C  
ATOM    251  C   LYS A 141      -2.996  10.947  19.887  1.00 53.40           C  
ATOM    252  O   LYS A 141      -2.786   9.735  19.766  1.00 51.91           O  
ATOM    253  CB  LYS A 141      -3.504  11.209  22.323  1.00 58.90           C  
ATOM    254  CG  LYS A 141      -4.330  11.888  23.413  1.00 57.83           C  
ATOM    255  CD  LYS A 141      -3.899  11.427  24.795  1.00 54.84           C  
ATOM    256  CE  LYS A 141      -4.076  12.530  25.828  1.00 54.50           C  
ATOM    257  NZ  LYS A 141      -3.897  12.009  27.210  1.00 56.50           N1+
ATOM    258  HN  LYS A 141      -5.383   9.780  20.715  1.00 56.20           H  
ATOM    259  HA  LYS A 141      -4.113  12.546  20.759  1.00 56.20           H  
ATOM    260  HB1 LYS A 141      -3.522  10.134  22.500  1.00 56.20           H  
ATOM    261  HB2 LYS A 141      -2.479  11.572  22.395  1.00 56.20           H  
ATOM    262  HG1 LYS A 141      -4.196  12.967  23.340  1.00 56.20           H  
ATOM    263  HG2 LYS A 141      -5.381  11.641  23.268  1.00 56.20           H  
ATOM    264  HD1 LYS A 141      -4.503  10.568  25.086  1.00 56.20           H  
ATOM    265  HD2 LYS A 141      -2.848  11.139  24.761  1.00 56.20           H  
ATOM    266  HE1 LYS A 141      -3.338  13.311  25.645  1.00 56.20           H  
ATOM    267  HE2 LYS A 141      -5.079  12.948  25.734  1.00 56.20           H  
ATOM    268  HZ1 LYS A 141      -4.027  12.805  27.912  1.00 56.20           H  
ATOM    269  HZ2 LYS A 141      -2.913  11.601  27.313  1.00 56.20           H  
ATOM    270  HZ3 LYS A 141      -4.621  11.244  27.400  1.00 56.20           H  
ATOM    271  N   GLY A 142      -2.372  11.870  19.163  1.00 51.70           N  
ATOM    272  CA  GLY A 142      -1.343  11.520  18.209  1.00 58.10           C  
ATOM    273  C   GLY A 142       0.033  11.848  18.746  1.00 49.00           C  
ATOM    274  O   GLY A 142       0.177  12.243  19.904  1.00 55.18           O  
ATOM    275  HN  GLY A 142      -2.638  12.898  19.289  1.00 53.50           H  
ATOM    276  HA1 GLY A 142      -1.398  10.451  18.001  1.00 53.50           H  
ATOM    277  HA2 GLY A 142      -1.507  12.079  17.287  1.00 53.50           H  
ATOM    278  N   LYS A 143       1.050  11.667  17.909  1.00 51.96           N  
ATOM    279  CA  LYS A 143       2.424  11.988  18.301  1.00 88.40           C  
ATOM    280  C   LYS A 143       2.740  13.481  18.167  1.00 58.34           C  
ATOM    281  O   LYS A 143       3.579  14.006  18.903  1.00 49.09           O  
ATOM    282  CB  LYS A 143       3.431  11.139  17.523  1.00100.06           C  
ATOM    283  CG  LYS A 143       4.732  10.888  18.281  1.00 54.82           C  
ATOM    284  CD  LYS A 143       5.755  10.151  17.423  1.00 88.13           C  
ATOM    285  CE  LYS A 143       7.075  10.919  17.350  1.00114.63           C  
ATOM    286  NZ  LYS A 143       8.253  10.032  17.064  1.00 79.49           N1+
ATOM    287  HN  LYS A 143       0.860  11.278  16.930  1.00 76.10           H  
ATOM    288  HA  LYS A 143       2.529  11.729  19.354  1.00 76.10           H  
ATOM    289  HB1 LYS A 143       2.970  10.176  17.301  1.00 76.10           H  
ATOM    290  HB2 LYS A 143       3.668  11.653  16.591  1.00 76.10           H  
ATOM    291  HG1 LYS A 143       5.153  11.846  18.586  1.00 76.10           H  
ATOM    292  HG2 LYS A 143       4.515  10.288  19.165  1.00 76.10           H  
ATOM    293  HD1 LYS A 143       5.940   9.168  17.857  1.00 76.10           H  
ATOM    294  HD2 LYS A 143       5.356  10.035  16.416  1.00 76.10           H  
ATOM    295  HE1 LYS A 143       7.000  11.664  16.558  1.00 76.10           H  
ATOM    296  HE2 LYS A 143       7.240  11.418  18.305  1.00 76.10           H  
ATOM    297  HZ1 LYS A 143       9.144  10.623  17.025  1.00 76.10           H  
ATOM    298  HZ2 LYS A 143       8.110   9.541  16.124  1.00 76.10           H  
ATOM    299  HZ3 LYS A 143       8.345   9.300  17.839  1.00 76.10           H  
ATOM    300  N   PHE A 144       2.077  14.149  17.224  1.00 42.04           N  
ATOM    301  CA  PHE A 144       2.252  15.589  17.062  1.00 65.12           C  
ATOM    302  C   PHE A 144       1.210  16.387  17.819  1.00 66.50           C  
ATOM    303  O   PHE A 144       1.244  17.620  17.795  1.00 52.15           O  
ATOM    304  CB  PHE A 144       2.222  15.984  15.588  1.00 68.47           C  
ATOM    305  CG  PHE A 144       3.246  15.282  14.772  1.00 81.67           C  
ATOM    306  CD1 PHE A 144       4.590  15.374  15.102  1.00 96.81           C  
ATOM    307  CD2 PHE A 144       2.873  14.513  13.690  1.00101.72           C  
ATOM    308  CE1 PHE A 144       5.543  14.711  14.362  1.00101.99           C  
ATOM    309  CE2 PHE A 144       3.817  13.851  12.945  1.00118.71           C  
ATOM    310  CZ  PHE A 144       5.156  13.948  13.279  1.00119.13           C  
ATOM    311  HN  PHE A 144       1.406  13.623  16.578  1.00 83.12           H  
ATOM    312  HA  PHE A 144       3.231  15.854  17.460  1.00 83.12           H  
ATOM    313  HB1 PHE A 144       1.237  15.747  15.186  1.00 83.12           H  
ATOM    314  HB2 PHE A 144       2.396  17.057  15.514  1.00 83.12           H  
ATOM    315  HD1 PHE A 144       4.895  15.978  15.956  1.00 83.12           H  
ATOM    316  HD2 PHE A 144       1.819  14.430  13.424  1.00 83.12           H  
ATOM    317  HE1 PHE A 144       6.597  14.788  14.629  1.00 83.12           H  
ATOM    318  HE2 PHE A 144       3.511  13.249  12.089  1.00 83.12           H  
ATOM    319  HZ  PHE A 144       5.905  13.421  12.687  1.00 83.12           H  
ATOM    320  N   GLY A 145       0.277  15.690  18.468  1.00 54.13           N  
ATOM    321  CA  GLY A 145      -0.769  16.354  19.223  1.00 48.26           C  
ATOM    322  C   GLY A 145      -2.101  15.627  19.275  1.00 55.22           C  
ATOM    323  O   GLY A 145      -2.207  14.453  18.919  1.00 50.40           O  
ATOM    324  HN  GLY A 145       0.300  14.621  18.432  1.00 52.00           H  
ATOM    325  HA1 GLY A 145      -0.416  16.481  20.246  1.00 52.00           H  
ATOM    326  HA2 GLY A 145      -0.938  17.333  18.773  1.00 52.00           H  
ATOM    327  N   ASN A 146      -3.129  16.347  19.715  1.00 53.54           N  
ATOM    328  CA  ASN A 146      -4.419  15.745  20.018  1.00 38.71           C  
ATOM    329  C   ASN A 146      -5.572  16.362  19.258  1.00 38.14           C  
ATOM    330  O   ASN A 146      -5.530  17.534  18.870  1.00 42.12           O  
ATOM    331  CB  ASN A 146      -4.713  15.880  21.511  1.00 41.92           C  
ATOM    332  CG  ASN A 146      -3.568  15.401  22.371  1.00 46.03           C  
ATOM    333  ND2 ASN A 146      -3.305  16.125  23.447  1.00 50.74           N  
ATOM    334  OD1 ASN A 146      -2.919  14.398  22.066  1.00 51.85           O  
ATOM    335  HN  ASN A 146      -3.004  17.401  19.850  1.00 45.38           H  
ATOM    336  HA  ASN A 146      -4.371  14.685  19.770  1.00 45.38           H  
ATOM    337  HB1 ASN A 146      -4.905  16.929  21.736  1.00 45.38           H  
ATOM    338  HB2 ASN A 146      -5.598  15.289  21.747  1.00 45.38           H  
ATOM    339 1HD2 ASN A 146      -3.890  16.993  23.665  1.00 45.38           H  
ATOM    340 2HD2 ASN A 146      -2.506  15.841  24.100  1.00 45.38           H  
ATOM    341  N   VAL A 147      -6.611  15.560  19.055  1.00 41.34           N  
ATOM    342  CA  VAL A 147      -7.871  16.069  18.535  1.00 47.56           C  
ATOM    343  C   VAL A 147      -8.839  16.195  19.694  1.00 44.68           C  
ATOM    344  O   VAL A 147      -9.241  15.194  20.297  1.00 45.54           O  
ATOM    345  CB  VAL A 147      -8.495  15.125  17.505  1.00 43.28           C  
ATOM    346  CG1 VAL A 147      -9.314  15.932  16.491  1.00 43.45           C  
ATOM    347  CG2 VAL A 147      -7.417  14.309  16.822  1.00 41.63           C  
ATOM    348  HN  VAL A 147      -6.519  14.517  19.278  1.00 43.93           H  
ATOM    349  HA  VAL A 147      -7.712  17.048  18.084  1.00 43.93           H  
ATOM    350  HB  VAL A 147      -9.166  14.442  18.025  1.00 43.93           H  
ATOM    351 1HG1 VAL A 147      -9.756  15.255  15.760  1.00 43.93           H  
ATOM    352 2HG1 VAL A 147      -8.664  16.643  15.981  1.00 43.93           H  
ATOM    353 3HG1 VAL A 147     -10.106  16.471  17.011  1.00 43.93           H  
ATOM    354 1HG2 VAL A 147      -7.874  13.642  16.091  1.00 43.93           H  
ATOM    355 2HG2 VAL A 147      -6.881  13.720  17.565  1.00 43.93           H  
ATOM    356 3HG2 VAL A 147      -6.720  14.977  16.316  1.00 43.93           H  
ATOM    357  N   TYR A 148      -9.211  17.425  20.015  1.00 46.87           N  
ATOM    358  CA  TYR A 148     -10.135  17.639  21.115  1.00 50.90           C  
ATOM    359  C   TYR A 148     -11.532  17.884  20.588  1.00 50.26           C  
ATOM    360  O   TYR A 148     -11.718  18.481  19.516  1.00 38.64           O  
ATOM    361  CB  TYR A 148      -9.696  18.823  21.970  1.00 33.75           C  
ATOM    362  CG  TYR A 148      -8.401  18.596  22.707  1.00 39.65           C  
ATOM    363  CD1 TYR A 148      -8.382  17.897  23.908  1.00 33.78           C  
ATOM    364  CD2 TYR A 148      -7.194  19.096  22.214  1.00 50.27           C  
ATOM    365  CE1 TYR A 148      -7.198  17.693  24.602  1.00 49.62           C  
ATOM    366  CE2 TYR A 148      -5.994  18.894  22.903  1.00 40.33           C  
ATOM    367  CZ  TYR A 148      -6.005  18.193  24.097  1.00 47.70           C  
ATOM    368  OH  TYR A 148      -4.828  17.990  24.790  1.00 44.08           O  
ATOM    369  HN  TYR A 148      -8.831  18.260  19.465  1.00 43.82           H  
ATOM    370  HA  TYR A 148     -10.149  16.745  21.738  1.00 43.82           H  
ATOM    371  HB1 TYR A 148      -9.573  19.689  21.319  1.00 43.82           H  
ATOM    372  HB2 TYR A 148     -10.477  19.026  22.702  1.00 43.82           H  
ATOM    373  HD1 TYR A 148      -9.314  17.501  24.312  1.00 43.82           H  
ATOM    374  HD2 TYR A 148      -7.187  19.652  21.277  1.00 43.82           H  
ATOM    375  HE1 TYR A 148      -7.204  17.141  25.542  1.00 43.82           H  
ATOM    376  HE2 TYR A 148      -5.058  19.286  22.504  1.00 43.82           H  
ATOM    377  HH  TYR A 148      -4.903  18.423  25.744  1.00 43.82           H  
ATOM    378  N   LEU A 149     -12.510  17.393  21.339  1.00 41.67           N  
ATOM    379  CA  LEU A 149     -13.903  17.718  21.094  1.00 41.18           C  
ATOM    380  C   LEU A 149     -14.115  19.170  21.537  1.00 34.66           C  
ATOM    381  O   LEU A 149     -13.589  19.598  22.560  1.00 40.45           O  
ATOM    382  CB  LEU A 149     -14.789  16.764  21.878  1.00 45.03           C  
ATOM    383  CG  LEU A 149     -16.225  17.213  22.137  1.00 63.20           C  
ATOM    384  CD1 LEU A 149     -17.027  17.170  20.836  1.00 60.85           C  
ATOM    385  CD2 LEU A 149     -16.850  16.342  23.235  1.00 49.58           C  
ATOM    386  HN  LEU A 149     -12.264  16.739  22.149  1.00 47.08           H  
ATOM    387  HA  LEU A 149     -14.119  17.626  20.029  1.00 47.08           H  
ATOM    388  HB1 LEU A 149     -14.831  15.824  21.327  1.00 47.08           H  
ATOM    389  HB2 LEU A 149     -14.316  16.596  22.846  1.00 47.08           H  
ATOM    390  HG  LEU A 149     -16.202  18.244  22.490  1.00 47.08           H  
ATOM    391 1HD1 LEU A 149     -18.050  17.491  21.028  1.00 47.08           H  
ATOM    392 2HD1 LEU A 149     -17.034  16.151  20.446  1.00 47.08           H  
ATOM    393 3HD1 LEU A 149     -16.569  17.835  20.104  1.00 47.08           H  
ATOM    394 1HD2 LEU A 149     -17.874  16.666  23.417  1.00 47.08           H  
ATOM    395 2HD2 LEU A 149     -16.270  16.442  24.152  1.00 47.08           H  
ATOM    396 3HD2 LEU A 149     -16.849  15.300  22.917  1.00 47.08           H  
ATOM    397  N   ALA A 150     -14.867  19.932  20.758  1.00 31.30           N  
ATOM    398  CA  ALA A 150     -14.883  21.375  20.933  1.00 39.75           C  
ATOM    399  C   ALA A 150     -16.161  21.987  20.383  1.00 57.22           C  
ATOM    400  O   ALA A 150     -16.911  21.326  19.658  1.00 62.78           O  
ATOM    401  CB  ALA A 150     -13.678  22.000  20.268  1.00 35.69           C  
ATOM    402  HN  ALA A 150     -15.466  19.483  19.993  1.00 45.35           H  
ATOM    403  HA  ALA A 150     -14.833  21.590  22.001  1.00 45.35           H  
ATOM    404  HB1 ALA A 150     -13.704  23.080  20.408  1.00 45.35           H  
ATOM    405  HB2 ALA A 150     -13.692  21.771  19.202  1.00 45.35           H  
ATOM    406  HB3 ALA A 150     -12.768  21.598  20.713  1.00 45.35           H  
ATOM    407  N   ARG A 151     -16.417  23.242  20.750  1.00 53.03           N  
ATOM    408  CA  ARG A 151     -17.519  23.985  20.146  1.00 64.07           C  
ATOM    409  C   ARG A 151     -17.217  25.469  20.074  1.00 56.75           C  
ATOM    410  O   ARG A 151     -16.591  26.015  20.984  1.00 63.51           O  
ATOM    411  CB  ARG A 151     -18.807  23.758  20.920  1.00 63.98           C  
ATOM    412  CG  ARG A 151     -18.743  24.252  22.327  1.00 48.36           C  
ATOM    413  CD  ARG A 151     -20.144  24.451  22.869  1.00 66.15           C  
ATOM    414  NE  ARG A 151     -20.569  23.371  23.759  1.00 53.89           N  
ATOM    415  CZ  ARG A 151     -21.428  22.413  23.426  1.00 53.76           C  
ATOM    416  NH1 ARG A 151     -21.968  22.382  22.214  1.00 60.53           N1+
ATOM    417  NH2 ARG A 151     -21.749  21.482  24.313  1.00 50.60           N  
ATOM    418  HN  ARG A 151     -15.809  23.711  21.496  1.00 57.69           H  
ATOM    419  HA  ARG A 151     -17.662  23.616  19.130  1.00 57.69           H  
ATOM    420  HB1 ARG A 151     -19.616  24.279  20.407  1.00 57.69           H  
ATOM    421  HB2 ARG A 151     -19.017  22.689  20.938  1.00 57.69           H  
ATOM    422  HG1 ARG A 151     -18.218  23.521  22.942  1.00 57.69           H  
ATOM    423  HG2 ARG A 151     -18.208  25.201  22.352  1.00 57.69           H  
ATOM    424  HD1 ARG A 151     -20.171  25.390  23.424  1.00 57.69           H  
ATOM    425  HD2 ARG A 151     -20.837  24.504  22.030  1.00 57.69           H  
ATOM    426  HE  ARG A 151     -20.160  23.351  24.748  1.00 57.69           H  
ATOM    427 1HH1 ARG A 151     -21.713  23.133  21.495  1.00 57.69           H  
ATOM    428 2HH1 ARG A 151     -22.658  21.606  21.955  1.00 57.69           H  
ATOM    429 1HH2 ARG A 151     -21.318  21.504  25.292  1.00 57.69           H  
ATOM    430 2HH2 ARG A 151     -22.440  20.708  24.050  1.00 57.69           H  
ATOM    431  N   GLU A 152     -17.644  26.114  18.986  1.00 45.97           N  
ATOM    432  CA  GLU A 152     -17.483  27.553  18.865  1.00 58.03           C  
ATOM    433  C   GLU A 152     -18.312  28.166  19.975  1.00 78.50           C  
ATOM    434  O   GLU A 152     -19.409  27.692  20.278  1.00 76.44           O  
ATOM    435  CB  GLU A 152     -17.946  28.072  17.506  1.00 61.13           C  
ATOM    436  CG  GLU A 152     -17.328  29.426  17.123  1.00 61.56           C  
ATOM    437  CD  GLU A 152     -18.066  30.627  17.704  1.00 79.51           C  
ATOM    438  OE1 GLU A 152     -19.156  30.956  17.184  1.00 78.70           O  
ATOM    439  OE2 GLU A 152     -17.555  31.248  18.666  1.00 66.74           O1-
ATOM    440  HN  GLU A 152     -18.110  25.565  18.194  1.00 67.40           H  
ATOM    441  HA  GLU A 152     -16.435  27.813  19.013  1.00 67.40           H  
ATOM    442  HB1 GLU A 152     -17.672  27.340  16.746  1.00 67.40           H  
ATOM    443  HB2 GLU A 152     -19.030  28.182  17.530  1.00 67.40           H  
ATOM    444  HG1 GLU A 152     -16.300  29.448  17.482  1.00 67.40           H  
ATOM    445  HG2 GLU A 152     -17.336  29.511  16.036  1.00 67.40           H  
ATOM    446  N   LYS A 153     -17.774  29.220  20.577  1.00 65.16           N  
ATOM    447  CA  LYS A 153     -18.292  29.779  21.819  1.00 68.28           C  
ATOM    448  C   LYS A 153     -19.716  30.335  21.734  1.00 84.75           C  
ATOM    449  O   LYS A 153     -20.549  30.089  22.622  1.00 78.28           O  
ATOM    450  CB  LYS A 153     -17.371  30.887  22.288  1.00 75.61           C  
ATOM    451  CG  LYS A 153     -16.517  30.532  23.451  1.00 74.62           C  
ATOM    452  CD  LYS A 153     -15.857  31.790  23.937  1.00116.70           C  
ATOM    453  CE  LYS A 153     -14.974  31.447  25.093  1.00149.86           C  
ATOM    454  NZ  LYS A 153     -14.906  32.070  26.449  1.00176.42           N1+
ATOM    455  HN  LYS A 153     -16.919  29.682  20.128  1.00 98.85           H  
ATOM    456  HA  LYS A 153     -18.282  28.991  22.572  1.00 98.85           H  
ATOM    457  HB1 LYS A 153     -16.718  31.160  21.459  1.00 98.85           H  
ATOM    458  HB2 LYS A 153     -17.984  31.744  22.567  1.00 98.85           H  
ATOM    459  HG1 LYS A 153     -17.131  30.106  24.245  1.00 98.85           H  
ATOM    460  HG2 LYS A 153     -15.760  29.809  23.148  1.00 98.85           H  
ATOM    461  HD1 LYS A 153     -15.259  32.225  23.135  1.00 98.85           H  
ATOM    462  HD2 LYS A 153     -16.616  32.505  24.253  1.00 98.85           H  
ATOM    463  HE1 LYS A 153     -15.186  30.396  25.291  1.00 98.85           H  
ATOM    464  HE2 LYS A 153     -13.963  31.547  24.699  1.00 98.85           H  
ATOM    465  HZ1 LYS A 153     -14.158  31.575  27.032  1.00 98.85           H  
ATOM    466  HZ2 LYS A 153     -15.855  31.977  26.933  1.00 98.85           H  
ATOM    467  HZ3 LYS A 153     -14.655  33.106  26.353  1.00 98.85           H  
ATOM    468  N   GLN A 154     -19.984  31.111  20.689  1.00 65.29           N  
ATOM    469  CA  GLN A 154     -21.279  31.753  20.552  1.00 85.69           C  
ATOM    470  C   GLN A 154     -22.309  30.767  20.014  1.00 82.09           C  
ATOM    471  O   GLN A 154     -23.275  30.433  20.707  1.00 84.48           O  
ATOM    472  CB  GLN A 154     -21.169  32.979  19.644  1.00 97.94           C  
ATOM    473  CG  GLN A 154     -22.343  33.956  19.763  1.00 99.12           C  
ATOM    474  CD  GLN A 154     -22.325  34.761  21.061  1.00112.54           C  
ATOM    475  NE2 GLN A 154     -23.316  35.631  21.231  1.00103.37           N  
ATOM    476  OE1 GLN A 154     -21.430  34.605  21.893  1.00104.80           O  
ATOM    477  HN  GLN A 154     -19.236  31.265  19.940  1.00 92.81           H  
ATOM    478  HA  GLN A 154     -21.604  32.085  21.538  1.00 92.81           H  
ATOM    479  HB1 GLN A 154     -20.253  33.512  19.899  1.00 92.81           H  
ATOM    480  HB2 GLN A 154     -21.114  32.635  18.611  1.00 92.81           H  
ATOM    481  HG1 GLN A 154     -22.303  34.650  18.924  1.00 92.81           H  
ATOM    482  HG2 GLN A 154     -23.272  33.388  19.721  1.00 92.81           H  
ATOM    483 1HE2 GLN A 154     -24.070  35.737  20.479  1.00 92.81           H  
ATOM    484 2HE2 GLN A 154     -23.359  36.225  22.120  1.00 92.81           H  
ATOM    485  N   SER A 155     -22.085  30.303  18.783  1.00 80.10           N  
ATOM    486  CA  SER A 155     -22.997  29.386  18.096  1.00 56.57           C  
ATOM    487  C   SER A 155     -23.228  28.101  18.890  1.00 56.13           C  
ATOM    488  O   SER A 155     -24.210  27.391  18.668  1.00 42.85           O  
ATOM    489  CB  SER A 155     -22.467  29.042  16.700  1.00 54.44           C  
ATOM    490  OG  SER A 155     -21.414  28.088  16.766  1.00 58.77           O  
ATOM    491  HN  SER A 155     -21.198  30.616  18.273  1.00 58.14           H  
ATOM    492  HA  SER A 155     -23.958  29.888  17.979  1.00 58.14           H  
ATOM    493  HB1 SER A 155     -23.281  28.631  16.102  1.00 58.14           H  
ATOM    494  HB2 SER A 155     -22.093  29.951  16.229  1.00 58.14           H  
ATOM    495  HG  SER A 155     -20.623  28.477  17.336  1.00 58.14           H  
ATOM    496  N   LYS A 156     -22.324  27.811  19.821  1.00 63.99           N  
ATOM    497  CA  LYS A 156     -22.428  26.604  20.631  1.00 71.89           C  
ATOM    498  C   LYS A 156     -22.394  25.399  19.710  1.00 70.05           C  
ATOM    499  O   LYS A 156     -22.902  24.323  20.043  1.00 59.83           O  
ATOM    500  CB  LYS A 156     -23.723  26.620  21.439  1.00 65.99           C  
ATOM    501  CG  LYS A 156     -23.738  27.656  22.553  1.00 89.92           C  
ATOM    502  CD  LYS A 156     -25.159  28.118  22.844  1.00 80.36           C  
ATOM    503  CE  LYS A 156     -25.279  28.670  24.258  1.00 80.57           C  
ATOM    504  NZ  LYS A 156     -26.622  28.390  24.844  1.00 46.35           N1+
ATOM    505  HN  LYS A 156     -21.503  28.478  19.980  1.00 69.88           H  
ATOM    506  HA  LYS A 156     -21.580  26.558  21.314  1.00 69.88           H  
ATOM    507  HB1 LYS A 156     -24.549  26.832  20.760  1.00 69.88           H  
ATOM    508  HB2 LYS A 156     -23.862  25.634  21.884  1.00 69.88           H  
ATOM    509  HG1 LYS A 156     -23.314  27.216  23.455  1.00 69.88           H  
ATOM    510  HG2 LYS A 156     -23.139  28.514  22.250  1.00 69.88           H  
ATOM    511  HD1 LYS A 156     -25.432  28.899  22.134  1.00 69.88           H  
ATOM    512  HD2 LYS A 156     -25.838  27.273  22.734  1.00 69.88           H  
ATOM    513  HE1 LYS A 156     -24.517  28.207  24.884  1.00 69.88           H  
ATOM    514  HE2 LYS A 156     -25.123  29.748  24.232  1.00 69.88           H  
ATOM    515  HZ1 LYS A 156     -26.669  28.790  25.835  1.00 69.88           H  
ATOM    516  HZ2 LYS A 156     -26.782  27.332  24.879  1.00 69.88           H  
ATOM    517  HZ3 LYS A 156     -27.378  28.845  24.239  1.00 69.88           H  
ATOM    518  N   PHE A 157     -21.787  25.595  18.543  1.00 51.25           N  
ATOM    519  CA  PHE A 157     -21.714  24.544  17.545  1.00 61.97           C  
ATOM    520  C   PHE A 157     -20.496  23.661  17.777  1.00 72.92           C  
ATOM    521  O   PHE A 157     -19.401  24.161  18.022  1.00 78.81           O  
ATOM    522  CB  PHE A 157     -21.671  25.131  16.143  1.00 68.18           C  
ATOM    523  CG  PHE A 157     -21.694  24.090  15.062  1.00 92.45           C  
ATOM    524  CD1 PHE A 157     -22.904  23.599  14.585  1.00 93.00           C  
ATOM    525  CD2 PHE A 157     -20.509  23.590  14.531  1.00 73.72           C  
ATOM    526  CE1 PHE A 157     -22.937  22.634  13.588  1.00 82.31           C  
ATOM    527  CE2 PHE A 157     -20.534  22.625  13.534  1.00 88.87           C  
ATOM    528  CZ  PHE A 157     -21.752  22.145  13.062  1.00 91.44           C  
ATOM    529  HN  PHE A 157     -21.345  26.547  18.335  1.00 77.72           H  
ATOM    530  HA  PHE A 157     -22.608  23.926  17.631  1.00 77.72           H  
ATOM    531  HB1 PHE A 157     -22.535  25.782  16.014  1.00 77.72           H  
ATOM    532  HB2 PHE A 157     -20.756  25.715  16.041  1.00 77.72           H  
ATOM    533  HD1 PHE A 157     -23.838  23.976  14.999  1.00 77.72           H  
ATOM    534  HD2 PHE A 157     -19.552  23.959  14.901  1.00 77.72           H  
ATOM    535  HE1 PHE A 157     -23.893  22.262  13.219  1.00 77.72           H  
ATOM    536  HE2 PHE A 157     -19.601  22.244  13.120  1.00 77.72           H  
ATOM    537  HZ  PHE A 157     -21.774  21.386  12.281  1.00 77.72           H  
ATOM    538  N   ILE A 158     -20.693  22.348  17.683  1.00 66.27           N  
ATOM    539  CA  ILE A 158     -19.632  21.392  17.974  1.00 49.51           C  
ATOM    540  C   ILE A 158     -18.744  21.096  16.758  1.00 66.22           C  
ATOM    541  O   ILE A 158     -19.212  20.999  15.617  1.00 67.22           O  
ATOM    542  CB  ILE A 158     -20.206  20.079  18.549  1.00 54.43           C  
ATOM    543  CG1 ILE A 158     -20.972  20.363  19.845  1.00 53.41           C  
ATOM    544  CG2 ILE A 158     -19.100  19.052  18.773  1.00 49.61           C  
ATOM    545  CD1 ILE A 158     -20.836  19.288  20.906  1.00 53.04           C  
ATOM    546  HN  ILE A 158     -21.655  21.985  17.387  1.00 57.46           H  
ATOM    547  HA  ILE A 158     -18.997  21.834  18.742  1.00 57.46           H  
ATOM    548  HB  ILE A 158     -20.908  19.669  17.823  1.00 57.46           H  
ATOM    549 1HG1 ILE A 158     -20.602  21.300  20.261  1.00 57.46           H  
ATOM    550 2HG1 ILE A 158     -22.029  20.466  19.600  1.00 57.46           H  
ATOM    551 1HG2 ILE A 158     -19.530  18.136  19.178  1.00 57.46           H  
ATOM    552 2HG2 ILE A 158     -18.369  19.452  19.476  1.00 57.46           H  
ATOM    553 3HG2 ILE A 158     -18.609  18.834  17.825  1.00 57.46           H  
ATOM    554 1HD1 ILE A 158     -21.410  19.572  21.787  1.00 57.46           H  
ATOM    555 2HD1 ILE A 158     -19.786  19.177  21.177  1.00 57.46           H  
ATOM    556 3HD1 ILE A 158     -21.212  18.343  20.516  1.00 57.46           H  
ATOM    557  N   LEU A 159     -17.450  20.963  17.021  1.00 53.02           N  
ATOM    558  CA  LEU A 159     -16.478  20.621  15.995  1.00 48.49           C  
ATOM    559  C   LEU A 159     -15.304  19.859  16.621  1.00 45.30           C  
ATOM    560  O   LEU A 159     -15.315  19.542  17.817  1.00 46.77           O  
ATOM    561  CB  LEU A 159     -16.008  21.884  15.266  1.00 52.71           C  
ATOM    562  CG  LEU A 159     -15.748  23.138  16.113  1.00 48.87           C  
ATOM    563  CD1 LEU A 159     -14.377  23.089  16.762  1.00 62.58           C  
ATOM    564  CD2 LEU A 159     -15.869  24.395  15.274  1.00 47.73           C  
ATOM    565  HN  LEU A 159     -17.110  21.113  18.024  1.00 50.68           H  
ATOM    566  HA  LEU A 159     -16.962  19.967  15.270  1.00 50.68           H  
ATOM    567  HB1 LEU A 159     -15.078  21.638  14.753  1.00 50.68           H  
ATOM    568  HB2 LEU A 159     -16.772  22.139  14.531  1.00 50.68           H  
ATOM    569  HG  LEU A 159     -16.499  23.180  16.902  1.00 50.68           H  
ATOM    570 1HD1 LEU A 159     -14.222  23.990  17.355  1.00 50.68           H  
ATOM    571 2HD1 LEU A 159     -13.611  23.027  15.989  1.00 50.68           H  
ATOM    572 3HD1 LEU A 159     -14.311  22.213  17.408  1.00 50.68           H  
ATOM    573 1HD2 LEU A 159     -15.680  25.269  15.898  1.00 50.68           H  
ATOM    574 2HD2 LEU A 159     -16.873  24.459  14.856  1.00 50.68           H  
ATOM    575 3HD2 LEU A 159     -15.140  24.364  14.464  1.00 50.68           H  
ATOM    576  N   ALA A 160     -14.302  19.537  15.814  1.00 40.20           N  
ATOM    577  CA  ALA A 160     -13.114  18.876  16.343  1.00 51.39           C  
ATOM    578  C   ALA A 160     -11.892  19.762  16.143  1.00 49.03           C  
ATOM    579  O   ALA A 160     -11.645  20.267  15.035  1.00 30.36           O  
ATOM    580  CB  ALA A 160     -12.911  17.505  15.692  1.00 58.16           C  
ATOM    581  HN  ALA A 160     -14.365  19.763  14.770  1.00 45.83           H  
ATOM    582  HA  ALA A 160     -13.256  18.727  17.414  1.00 45.83           H  
ATOM    583  HB1 ALA A 160     -12.019  17.035  16.104  1.00 45.83           H  
ATOM    584  HB2 ALA A 160     -12.792  17.628  14.615  1.00 45.83           H  
ATOM    585  HB3 ALA A 160     -13.779  16.876  15.891  1.00 45.83           H  
ATOM    586  N   LEU A 161     -11.136  19.962  17.218  1.00 33.16           N  
ATOM    587  CA  LEU A 161      -9.927  20.769  17.126  1.00 46.58           C  
ATOM    588  C   LEU A 161      -8.675  19.904  17.099  1.00 45.80           C  
ATOM    589  O   LEU A 161      -8.300  19.308  18.118  1.00 40.35           O  
ATOM    590  CB  LEU A 161      -9.846  21.731  18.306  1.00 49.56           C  
ATOM    591  CG  LEU A 161      -9.269  23.102  17.983  1.00 44.08           C  
ATOM    592  CD1 LEU A 161     -10.266  23.921  17.164  1.00 44.16           C  
ATOM    593  CD2 LEU A 161      -8.933  23.801  19.277  1.00 49.17           C  
ATOM    594  HN  LEU A 161     -11.417  19.528  18.155  1.00 44.11           H  
ATOM    595  HA  LEU A 161      -9.967  21.351  16.205  1.00 44.11           H  
ATOM    596  HB1 LEU A 161     -10.854  21.872  18.696  1.00 44.11           H  
ATOM    597  HB2 LEU A 161      -9.220  21.273  19.072  1.00 44.11           H  
ATOM    598  HG  LEU A 161      -8.355  22.974  17.403  1.00 44.11           H  
ATOM    599 1HD1 LEU A 161      -9.838  24.899  16.942  1.00 44.11           H  
ATOM    600 2HD1 LEU A 161     -11.186  24.049  17.734  1.00 44.11           H  
ATOM    601 3HD1 LEU A 161     -10.486  23.401  16.232  1.00 44.11           H  
ATOM    602 1HD2 LEU A 161      -8.518  24.786  19.061  1.00 44.11           H  
ATOM    603 2HD2 LEU A 161      -8.201  23.212  19.830  1.00 44.11           H  
ATOM    604 3HD2 LEU A 161      -9.837  23.912  19.876  1.00 44.11           H  
ATOM    605  N   LYS A 162      -8.021  19.841  15.942  1.00 35.57           N  
ATOM    606  CA  LYS A 162      -6.743  19.147  15.872  1.00 38.18           C  
ATOM    607  C   LYS A 162      -5.660  20.102  16.362  1.00 41.99           C  
ATOM    608  O   LYS A 162      -5.520  21.222  15.860  1.00 41.27           O  
ATOM    609  CB  LYS A 162      -6.452  18.648  14.456  1.00 43.42           C  
ATOM    610  CG  LYS A 162      -5.661  17.331  14.405  1.00 44.02           C  
ATOM    611  CD  LYS A 162      -5.655  16.737  12.988  1.00 43.88           C  
ATOM    612  CE  LYS A 162      -5.268  15.250  12.978  1.00 38.80           C  
ATOM    613  NZ  LYS A 162      -6.032  14.457  11.960  1.00 40.79           N1+
ATOM    614  HN  LYS A 162      -8.432  20.298  15.066  1.00 40.88           H  
ATOM    615  HA  LYS A 162      -6.778  18.288  16.542  1.00 40.88           H  
ATOM    616  HB1 LYS A 162      -7.402  18.496  13.944  1.00 40.88           H  
ATOM    617  HB2 LYS A 162      -5.876  19.413  13.935  1.00 40.88           H  
ATOM    618  HG1 LYS A 162      -4.633  17.523  14.714  1.00 40.88           H  
ATOM    619  HG2 LYS A 162      -6.119  16.616  15.088  1.00 40.88           H  
ATOM    620  HD1 LYS A 162      -6.652  16.842  12.561  1.00 40.88           H  
ATOM    621  HD2 LYS A 162      -4.939  17.290  12.380  1.00 40.88           H  
ATOM    622  HE1 LYS A 162      -4.204  15.169  12.755  1.00 40.88           H  
ATOM    623  HE2 LYS A 162      -5.465  14.832  13.965  1.00 40.88           H  
ATOM    624  HZ1 LYS A 162      -5.722  13.434  11.998  1.00 40.88           H  
ATOM    625  HZ2 LYS A 162      -5.841  14.851  10.983  1.00 40.88           H  
ATOM    626  HZ3 LYS A 162      -7.079  14.520  12.171  1.00 40.88           H  
ATOM    627  N   VAL A 163      -4.921  19.664  17.372  1.00 33.77           N  
ATOM    628  CA  VAL A 163      -3.866  20.477  17.949  1.00 51.83           C  
ATOM    629  C   VAL A 163      -2.494  19.847  17.701  1.00 45.73           C  
ATOM    630  O   VAL A 163      -2.221  18.730  18.141  1.00 38.20           O  
ATOM    631  CB  VAL A 163      -4.108  20.700  19.455  1.00 45.70           C  
ATOM    632  CG1 VAL A 163      -2.871  21.245  20.127  1.00 50.73           C  
ATOM    633  CG2 VAL A 163      -5.280  21.642  19.653  1.00 45.53           C  
ATOM    634  HN  VAL A 163      -5.106  18.688  17.770  1.00 44.50           H  
ATOM    635  HA  VAL A 163      -3.884  21.450  17.458  1.00 44.50           H  
ATOM    636  HB  VAL A 163      -4.355  19.741  19.911  1.00 44.50           H  
ATOM    637 1HG1 VAL A 163      -3.069  21.393  21.188  1.00 44.50           H  
ATOM    638 2HG1 VAL A 163      -2.600  22.198  19.672  1.00 44.50           H  
ATOM    639 3HG1 VAL A 163      -2.050  20.539  20.006  1.00 44.50           H  
ATOM    640 1HG2 VAL A 163      -5.447  21.796  20.719  1.00 44.50           H  
ATOM    641 2HG2 VAL A 163      -6.174  21.209  19.204  1.00 44.50           H  
ATOM    642 3HG2 VAL A 163      -5.063  22.598  19.177  1.00 44.50           H  
ATOM    643  N   LEU A 164      -1.641  20.579  16.985  1.00 56.33           N  
ATOM    644  CA  LEU A 164      -0.304  20.107  16.628  1.00 53.47           C  
ATOM    645  C   LEU A 164       0.793  20.920  17.317  1.00 70.14           C  
ATOM    646  O   LEU A 164       0.846  22.151  17.176  1.00 73.02           O  
ATOM    647  CB  LEU A 164      -0.129  20.158  15.116  1.00 48.45           C  
ATOM    648  CG  LEU A 164      -1.170  19.337  14.355  1.00 50.60           C  
ATOM    649  CD1 LEU A 164      -1.839  20.154  13.267  1.00 57.78           C  
ATOM    650  CD2 LEU A 164      -0.554  18.085  13.774  1.00 56.20           C  
ATOM    651  HN  LEU A 164      -1.947  21.551  16.659  1.00 58.25           H  
ATOM    652  HA  LEU A 164      -0.212  19.069  16.947  1.00 58.25           H  
ATOM    653  HB1 LEU A 164      -0.207  21.197  14.794  1.00 58.25           H  
ATOM    654  HB2 LEU A 164       0.861  19.774  14.870  1.00 58.25           H  
ATOM    655  HG  LEU A 164      -1.939  19.033  15.064  1.00 58.25           H  
ATOM    656 1HD1 LEU A 164      -2.573  19.538  12.747  1.00 58.25           H  
ATOM    657 2HD1 LEU A 164      -1.088  20.500  12.557  1.00 58.25           H  
ATOM    658 3HD1 LEU A 164      -2.339  21.014  13.713  1.00 58.25           H  
ATOM    659 1HD2 LEU A 164      -1.315  17.519  13.238  1.00 58.25           H  
ATOM    660 2HD2 LEU A 164      -0.146  17.473  14.579  1.00 58.25           H  
ATOM    661 3HD2 LEU A 164       0.246  18.359  13.086  1.00 58.25           H  
ATOM    662  N   PHE A 165       1.671  20.214  18.035  1.00 67.79           N  
ATOM    663  CA  PHE A 165       2.687  20.813  18.920  1.00 80.13           C  
ATOM    664  C   PHE A 165       3.755  21.682  18.238  1.00 84.28           C  
ATOM    665  O   PHE A 165       4.288  22.616  18.853  1.00 79.01           O  
ATOM    666  CB  PHE A 165       3.348  19.733  19.782  1.00 79.78           C  
ATOM    667  CG  PHE A 165       2.456  19.205  20.873  1.00 89.20           C  
ATOM    668  CD1 PHE A 165       1.481  20.014  21.437  1.00 63.89           C  
ATOM    669  CD2 PHE A 165       2.580  17.898  21.325  1.00 89.68           C  
ATOM    670  CE1 PHE A 165       0.653  19.535  22.433  1.00 70.13           C  
ATOM    671  CE2 PHE A 165       1.752  17.411  22.322  1.00 78.45           C  
ATOM    672  CZ  PHE A 165       0.787  18.230  22.875  1.00 83.74           C  
ATOM    673  HN  PHE A 165       1.634  19.147  17.964  1.00 78.73           H  
ATOM    674  HA  PHE A 165       2.150  21.468  19.606  1.00 78.73           H  
ATOM    675  HB1 PHE A 165       3.632  18.902  19.137  1.00 78.73           H  
ATOM    676  HB2 PHE A 165       4.241  20.157  20.242  1.00 78.73           H  
ATOM    677  HD1 PHE A 165       1.366  21.041  21.089  1.00 78.73           H  
ATOM    678  HD2 PHE A 165       3.339  17.248  20.890  1.00 78.73           H  
ATOM    679  HE1 PHE A 165      -0.106  20.184  22.870  1.00 78.73           H  
ATOM    680  HE2 PHE A 165       1.861  16.384  22.669  1.00 78.73           H  
ATOM    681  HZ  PHE A 165       0.132  17.849  23.660  1.00 78.73           H  
ATOM    682  N   LYS A 166       4.088  21.357  16.991  1.00 53.41           N  
ATOM    683  CA  LYS A 166       4.903  22.243  16.163  1.00 70.03           C  
ATOM    684  C   LYS A 166       6.371  22.223  16.582  1.00 66.01           C  
ATOM    685  O   LYS A 166       7.255  22.566  15.800  1.00 69.28           O  
ATOM    686  CB  LYS A 166       4.345  23.670  16.240  1.00 57.20           C  
ATOM    687  CG  LYS A 166       5.327  24.768  15.897  1.00 45.28           C  
ATOM    688  CD  LYS A 166       4.716  26.149  16.112  1.00 48.44           C  
ATOM    689  CE  LYS A 166       3.566  26.421  15.156  1.00 44.54           C  
ATOM    690  NZ  LYS A 166       3.206  27.862  15.064  1.00 35.34           N1+
ATOM    691  HN  LYS A 166       3.752  20.425  16.586  1.00 54.39           H  
ATOM    692  HA  LYS A 166       4.837  21.904  15.129  1.00 54.39           H  
ATOM    693  HB1 LYS A 166       3.506  23.740  15.548  1.00 54.39           H  
ATOM    694  HB2 LYS A 166       3.993  23.839  17.257  1.00 54.39           H  
ATOM    695  HG1 LYS A 166       6.207  24.667  16.531  1.00 54.39           H  
ATOM    696  HG2 LYS A 166       5.618  24.669  14.851  1.00 54.39           H  
ATOM    697  HD1 LYS A 166       4.346  26.214  17.135  1.00 54.39           H  
ATOM    698  HD2 LYS A 166       5.488  26.903  15.956  1.00 54.39           H  
ATOM    699  HE1 LYS A 166       3.851  26.072  14.163  1.00 54.39           H  
ATOM    700  HE2 LYS A 166       2.692  25.868  15.500  1.00 54.39           H  
ATOM    701  HZ1 LYS A 166       2.394  27.985  14.378  1.00 54.39           H  
ATOM    702  HZ2 LYS A 166       4.052  28.420  14.718  1.00 54.39           H  
ATOM    703  HZ3 LYS A 166       2.915  28.220  16.029  1.00 54.39           H  
ATOM    704  N   ALA A 167       6.627  21.768  17.802  1.00 80.84           N  
ATOM    705  CA  ALA A 167       7.982  21.464  18.232  1.00 62.28           C  
ATOM    706  C   ALA A 167       8.339  20.078  17.713  1.00 76.68           C  
ATOM    707  O   ALA A 167       9.443  19.860  17.209  1.00 92.83           O  
ATOM    708  CB  ALA A 167       8.087  21.517  19.738  1.00 65.76           C  
ATOM    709  HN  ALA A 167       5.817  21.622  18.486  1.00 75.68           H  
ATOM    710  HA  ALA A 167       8.666  22.194  17.800  1.00 75.68           H  
ATOM    711  HB1 ALA A 167       9.108  21.287  20.040  1.00 75.68           H  
ATOM    712  HB2 ALA A 167       7.406  20.788  20.176  1.00 75.68           H  
ATOM    713  HB3 ALA A 167       7.822  22.516  20.086  1.00 75.68           H  
ATOM    714  N   GLN A 168       7.394  19.148  17.816  1.00 85.14           N  
ATOM    715  CA  GLN A 168       7.580  17.825  17.238  1.00 97.19           C  
ATOM    716  C   GLN A 168       7.422  17.936  15.711  1.00 86.33           C  
ATOM    717  O   GLN A 168       7.738  17.004  14.969  1.00 89.26           O  
ATOM    718  CB  GLN A 168       6.492  16.850  17.686  1.00 81.81           C  
ATOM    719  CG  GLN A 168       6.298  16.355  19.146  1.00 99.84           C  
ATOM    720  CD  GLN A 168       7.424  15.595  19.856  1.00117.32           C  
ATOM    721  NE2 GLN A 168       7.561  15.859  21.161  1.00 98.56           N  
ATOM    722  OE1 GLN A 168       8.110  14.760  19.281  1.00121.12           O  
ATOM    723  HN  GLN A 168       6.484  19.375  18.330  1.00 97.40           H  
ATOM    724  HA  GLN A 168       8.566  17.436  17.490  1.00 97.40           H  
ATOM    725  HB1 GLN A 168       5.547  17.317  17.408  1.00 97.40           H  
ATOM    726  HB2 GLN A 168       6.642  15.950  17.090  1.00 97.40           H  
ATOM    727  HG1 GLN A 168       6.084  17.237  19.750  1.00 97.40           H  
ATOM    728  HG2 GLN A 168       5.429  15.697  19.142  1.00 97.40           H  
ATOM    729 1HE2 GLN A 168       6.908  16.560  21.637  1.00 97.40           H  
ATOM    730 2HE2 GLN A 168       8.325  15.368  21.728  1.00 97.40           H  
ATOM    731  N   LEU A 169       6.850  19.038  15.239  1.00 85.25           N  
ATOM    732  CA  LEU A 169       6.729  19.244  13.800  1.00 85.11           C  
ATOM    733  C   LEU A 169       8.099  19.635  13.259  1.00 88.35           C  
ATOM    734  O   LEU A 169       8.542  19.125  12.230  1.00 84.83           O  
ATOM    735  CB  LEU A 169       5.683  20.315  13.470  1.00 81.62           C  
ATOM    736  CG  LEU A 169       4.221  19.874  13.306  1.00 84.38           C  
ATOM    737  CD1 LEU A 169       3.758  19.024  14.478  1.00 69.84           C  
ATOM    738  CD2 LEU A 169       3.306  21.082  13.117  1.00 57.13           C  
ATOM    739  HN  LEU A 169       6.476  19.778  15.917  1.00 79.56           H  
ATOM    740  HA  LEU A 169       6.426  18.305  13.337  1.00 79.56           H  
ATOM    741  HB1 LEU A 169       5.710  21.052  14.273  1.00 79.56           H  
ATOM    742  HB2 LEU A 169       5.986  20.785  12.534  1.00 79.56           H  
ATOM    743  HG  LEU A 169       4.157  19.263  12.405  1.00 79.56           H  
ATOM    744 1HD1 LEU A 169       2.719  18.730  14.327  1.00 79.56           H  
ATOM    745 2HD1 LEU A 169       3.842  19.599  15.400  1.00 79.56           H  
ATOM    746 3HD1 LEU A 169       4.380  18.131  14.549  1.00 79.56           H  
ATOM    747 1HD2 LEU A 169       2.276  20.744  13.003  1.00 79.56           H  
ATOM    748 2HD2 LEU A 169       3.608  21.632  12.225  1.00 79.56           H  
ATOM    749 3HD2 LEU A 169       3.379  21.734  13.987  1.00 79.56           H  
ATOM    750  N   GLU A 170       8.775  20.529  13.975  1.00 86.96           N  
ATOM    751  CA  GLU A 170      10.117  20.949  13.590  1.00 86.74           C  
ATOM    752  C   GLU A 170      11.027  19.741  13.389  1.00 79.74           C  
ATOM    753  O   GLU A 170      11.473  19.480  12.274  1.00 75.88           O  
ATOM    754  CB  GLU A 170      10.694  21.916  14.620  1.00 84.84           C  
ATOM    755  CG  GLU A 170      10.143  23.326  14.488  1.00 69.96           C  
ATOM    756  CD  GLU A 170      10.202  24.096  15.788  1.00102.13           C  
ATOM    757  OE1 GLU A 170      11.022  23.735  16.660  1.00104.33           O  
ATOM    758  OE2 GLU A 170       9.419  25.060  15.939  1.00101.09           O1-
ATOM    759  HN  GLU A 170       8.325  20.949  14.850  1.00 87.96           H  
ATOM    760  HA  GLU A 170      10.044  21.476  12.639  1.00 87.96           H  
ATOM    761  HB1 GLU A 170      10.457  21.544  15.617  1.00 87.96           H  
ATOM    762  HB2 GLU A 170      11.776  21.953  14.493  1.00 87.96           H  
ATOM    763  HG1 GLU A 170      10.728  23.860  13.739  1.00 87.96           H  
ATOM    764  HG2 GLU A 170       9.104  23.266  14.164  1.00 87.96           H  
ATOM    765  N   LYS A 171      11.280  18.995  14.458  1.00 84.17           N  
ATOM    766  CA  LYS A 171      12.096  17.788  14.366  1.00 97.55           C  
ATOM    767  C   LYS A 171      11.690  16.945  13.159  1.00 81.85           C  
ATOM    768  O   LYS A 171      12.477  16.746  12.235  1.00 92.42           O  
ATOM    769  CB  LYS A 171      11.981  16.948  15.643  1.00 97.33           C  
ATOM    770  CG  LYS A 171      12.648  17.551  16.873  1.00 79.81           C  
ATOM    771  CD  LYS A 171      12.184  16.832  18.135  1.00 70.15           C  
ATOM    772  CE  LYS A 171      12.714  17.502  19.396  1.00 69.53           C  
ATOM    773  NZ  LYS A 171      11.632  17.866  20.360  1.00 64.95           N1+
ATOM    774  HN  LYS A 171      10.877  19.284  15.407  1.00 81.97           H  
ATOM    775  HA  LYS A 171      13.137  18.085  14.243  1.00 81.97           H  
ATOM    776  HB1 LYS A 171      10.923  16.814  15.865  1.00 81.97           H  
ATOM    777  HB2 LYS A 171      12.439  15.978  15.452  1.00 81.97           H  
ATOM    778  HG1 LYS A 171      13.730  17.451  16.780  1.00 81.97           H  
ATOM    779  HG2 LYS A 171      12.385  18.606  16.943  1.00 81.97           H  
ATOM    780  HD1 LYS A 171      11.094  16.839  18.164  1.00 81.97           H  
ATOM    781  HD2 LYS A 171      12.541  15.803  18.106  1.00 81.97           H  
ATOM    782  HE1 LYS A 171      13.403  16.818  19.890  1.00 81.97           H  
ATOM    783  HE2 LYS A 171      13.244  18.410  19.110  1.00 81.97           H  
ATOM    784  HZ1 LYS A 171      12.063  18.331  21.222  1.00 81.97           H  
ATOM    785  HZ2 LYS A 171      11.106  16.983  20.658  1.00 81.97           H  
ATOM    786  HZ3 LYS A 171      10.950  18.546  19.893  1.00 81.97           H  
ATOM    787  N   ALA A 172      10.450  16.472  13.162  1.00 73.34           N  
ATOM    788  CA  ALA A 172       9.970  15.571  12.120  1.00107.53           C  
ATOM    789  C   ALA A 172      10.090  16.179  10.722  1.00 95.08           C  
ATOM    790  O   ALA A 172       9.858  15.497   9.722  1.00 86.51           O  
ATOM    791  CB  ALA A 172       8.535  15.145  12.400  1.00116.92           C  
ATOM    792  HN  ALA A 172       9.785  16.759  13.950  1.00 95.88           H  
ATOM    793  HA  ALA A 172      10.591  14.675  12.145  1.00 95.88           H  
ATOM    794  HB1 ALA A 172       8.194  14.474  11.612  1.00 95.88           H  
ATOM    795  HB2 ALA A 172       7.893  16.026  12.429  1.00 95.88           H  
ATOM    796  HB3 ALA A 172       8.489  14.632  13.360  1.00 95.88           H  
ATOM    797  N   GLY A 173      10.410  17.470  10.661  1.00 70.79           N  
ATOM    798  CA  GLY A 173      10.769  18.106   9.407  1.00 60.39           C  
ATOM    799  C   GLY A 173       9.609  18.415   8.490  1.00 54.65           C  
ATOM    800  O   GLY A 173       9.798  18.737   7.313  1.00 65.45           O  
ATOM    801  HN  GLY A 173      10.402  18.052  11.559  1.00 62.82           H  
ATOM    802  HA1 GLY A 173      11.276  19.043   9.637  1.00 62.82           H  
ATOM    803  HA2 GLY A 173      11.452  17.443   8.876  1.00 62.82           H  
ATOM    804  N   VAL A 174       8.404  18.323   9.036  1.00 83.67           N  
ATOM    805  CA  VAL A 174       7.202  18.720   8.314  1.00 83.42           C  
ATOM    806  C   VAL A 174       6.657  20.019   8.886  1.00 77.28           C  
ATOM    807  O   VAL A 174       6.221  20.058  10.031  1.00 97.18           O  
ATOM    808  CB  VAL A 174       6.109  17.659   8.442  1.00 46.41           C  
ATOM    809  CG1 VAL A 174       5.837  17.378   9.866  1.00103.84           C  
ATOM    810  CG2 VAL A 174       4.844  18.138   7.797  1.00 55.19           C  
ATOM    811  HN  VAL A 174       8.312  17.946  10.033  1.00 78.14           H  
ATOM    812  HA  VAL A 174       7.444  18.863   7.261  1.00 78.14           H  
ATOM    813  HB  VAL A 174       6.438  16.743   7.951  1.00 78.14           H  
ATOM    814 1HG1 VAL A 174       5.057  16.620   9.945  1.00 78.14           H  
ATOM    815 2HG1 VAL A 174       5.506  18.291  10.360  1.00 78.14           H  
ATOM    816 3HG1 VAL A 174       6.746  17.014  10.345  1.00 78.14           H  
ATOM    817 1HG2 VAL A 174       4.073  17.374   7.895  1.00 78.14           H  
ATOM    818 2HG2 VAL A 174       5.026  18.338   6.741  1.00 78.14           H  
ATOM    819 3HG2 VAL A 174       4.511  19.054   8.287  1.00 78.14           H  
ATOM    820  N   GLU A 175       6.753  21.097   8.120  1.00 73.22           N  
ATOM    821  CA  GLU A 175       5.985  22.299   8.398  1.00 84.64           C  
ATOM    822  C   GLU A 175       5.372  22.730   7.083  1.00109.65           C  
ATOM    823  O   GLU A 175       4.156  22.782   6.923  1.00116.98           O  
ATOM    824  CB  GLU A 175       6.845  23.405   9.003  1.00 95.21           C  
ATOM    825  CG  GLU A 175       7.288  23.143  10.433  1.00 95.93           C  
ATOM    826  CD  GLU A 175       8.677  22.536  10.515  1.00104.22           C  
ATOM    827  OE1 GLU A 175       9.002  21.667   9.675  1.00 77.09           O  
ATOM    828  OE2 GLU A 175       9.448  22.939  11.415  1.00101.25           O1-
ATOM    829  HN  GLU A 175       7.412  21.081   7.277  1.00 95.35           H  
ATOM    830  HA  GLU A 175       5.185  22.053   9.096  1.00 95.35           H  
ATOM    831  HB1 GLU A 175       7.737  23.520   8.386  1.00 95.35           H  
ATOM    832  HB2 GLU A 175       6.271  24.331   8.988  1.00 95.35           H  
ATOM    833  HG1 GLU A 175       7.288  24.088  10.976  1.00 95.35           H  
ATOM    834  HG2 GLU A 175       6.580  22.457  10.897  1.00 95.35           H  
ATOM    835  N   HIS A 176       6.254  23.032   6.140  1.00110.96           N  
ATOM    836  CA  HIS A 176       5.863  23.506   4.826  1.00117.34           C  
ATOM    837  C   HIS A 176       4.698  22.727   4.261  1.00117.45           C  
ATOM    838  O   HIS A 176       3.620  23.290   4.075  1.00120.55           O  
ATOM    839  CB  HIS A 176       7.045  23.426   3.871  1.00123.36           C  
ATOM    840  CG  HIS A 176       8.188  24.295   4.277  1.00128.58           C  
ATOM    841  CD2 HIS A 176       8.245  25.618   4.560  1.00130.49           C  
ATOM    842  ND1 HIS A 176       9.467  23.811   4.444  1.00112.12           N  
ATOM    843  CE1 HIS A 176      10.264  24.800   4.808  1.00127.51           C  
ATOM    844  NE2 HIS A 176       9.547  25.907   4.884  1.00136.98           N  
ATOM    845  HN  HIS A 176       7.296  22.921   6.357  1.00122.53           H  
ATOM    846  HA  HIS A 176       5.565  24.551   4.915  1.00122.53           H  
ATOM    847  HB1 HIS A 176       7.391  22.393   3.834  1.00122.53           H  
ATOM    848  HB2 HIS A 176       6.710  23.734   2.880  1.00122.53           H  
ATOM    849  HD1 HIS A 176       9.767  22.794   4.302  1.00122.53           H  
ATOM    850  HD2 HIS A 176       7.412  26.322   4.535  1.00122.53           H  
ATOM    851  HE1 HIS A 176      11.332  24.717   5.011  1.00122.53           H  
ATOM    852  N   GLN A 177       4.902  21.434   3.993  1.00105.79           N  
ATOM    853  CA  GLN A 177       3.834  20.650   3.337  1.00132.54           C  
ATOM    854  C   GLN A 177       2.551  20.569   4.177  1.00128.97           C  
ATOM    855  O   GLN A 177       1.453  20.516   3.613  1.00125.49           O  
ATOM    856  CB  GLN A 177       4.269  19.305   2.668  1.00191.75           C  
ATOM    857  CG  GLN A 177       5.222  19.360   1.428  1.00173.94           C  
ATOM    858  CD  GLN A 177       4.562  20.136   0.342  1.00165.65           C  
ATOM    859  NE2 GLN A 177       5.297  21.026  -0.204  1.00146.91           N  
ATOM    860  OE1 GLN A 177       3.387  20.042   0.087  1.00179.49           O  
ATOM    861  HN  GLN A 177       5.831  20.970   4.251  1.00150.06           H  
ATOM    862  HA  GLN A 177       3.545  21.273   2.490  1.00150.06           H  
ATOM    863  HB1 GLN A 177       4.771  18.713   3.433  1.00150.06           H  
ATOM    864  HB2 GLN A 177       3.359  18.794   2.352  1.00150.06           H  
ATOM    865  HG1 GLN A 177       6.157  19.846   1.707  1.00150.06           H  
ATOM    866  HG2 GLN A 177       5.428  18.347   1.080  1.00150.06           H  
ATOM    867 1HE2 GLN A 177       6.304  21.166   0.129  1.00150.06           H  
ATOM    868 2HE2 GLN A 177       4.905  21.632  -0.994  1.00150.06           H  
ATOM    869  N   LEU A 178       2.675  20.672   5.499  1.00108.05           N  
ATOM    870  CA  LEU A 178       1.492  20.830   6.317  1.00 85.93           C  
ATOM    871  C   LEU A 178       0.816  22.130   5.900  1.00 91.12           C  
ATOM    872  O   LEU A 178      -0.404  22.185   5.764  1.00111.04           O  
ATOM    873  CB  LEU A 178       1.842  20.855   7.806  1.00 94.57           C  
ATOM    874  CG  LEU A 178       0.661  20.799   8.781  1.00 76.35           C  
ATOM    875  CD1 LEU A 178       1.021  19.986  10.005  1.00 56.80           C  
ATOM    876  CD2 LEU A 178       0.175  22.185   9.194  1.00 75.42           C  
ATOM    877  HN  LEU A 178       3.644  20.638   5.953  1.00 87.41           H  
ATOM    878  HA  LEU A 178       0.814  19.998   6.125  1.00 87.41           H  
ATOM    879  HB1 LEU A 178       2.482  19.997   8.011  1.00 87.41           H  
ATOM    880  HB2 LEU A 178       2.392  21.775   8.002  1.00 87.41           H  
ATOM    881  HG  LEU A 178      -0.163  20.294   8.277  1.00 87.41           H  
ATOM    882 1HD1 LEU A 178       0.170  19.958  10.686  1.00 87.41           H  
ATOM    883 2HD1 LEU A 178       1.873  20.443  10.508  1.00 87.41           H  
ATOM    884 3HD1 LEU A 178       1.278  18.970   9.705  1.00 87.41           H  
ATOM    885 1HD2 LEU A 178      -0.662  22.086   9.885  1.00 87.41           H  
ATOM    886 2HD2 LEU A 178      -0.148  22.735   8.310  1.00 87.41           H  
ATOM    887 3HD2 LEU A 178       0.986  22.725   9.681  1.00 87.41           H  
ATOM    888  N   ARG A 179       1.616  23.166   5.661  1.00 84.40           N  
ATOM    889  CA  ARG A 179       1.078  24.510   5.434  1.00117.04           C  
ATOM    890  C   ARG A 179       0.379  24.730   4.078  1.00120.14           C  
ATOM    891  O   ARG A 179      -0.432  25.649   3.938  1.00105.12           O  
ATOM    892  CB  ARG A 179       2.147  25.582   5.684  1.00109.35           C  
ATOM    893  CG  ARG A 179       1.560  26.964   5.937  1.00115.12           C  
ATOM    894  CD  ARG A 179       0.467  26.923   7.012  1.00109.82           C  
ATOM    895  NE  ARG A 179       0.995  27.186   8.346  1.00127.26           N  
ATOM    896  CZ  ARG A 179       0.303  27.770   9.321  1.00112.09           C  
ATOM    897  NH1 ARG A 179      -0.950  28.154   9.109  1.00104.49           N1+
ATOM    898  NH2 ARG A 179       0.862  27.975  10.508  1.00 95.73           N  
ATOM    899  HN  ARG A 179       2.675  23.014   5.634  1.00109.14           H  
ATOM    900  HA  ARG A 179       0.313  24.662   6.196  1.00109.14           H  
ATOM    901  HB1 ARG A 179       2.733  25.290   6.556  1.00109.14           H  
ATOM    902  HB2 ARG A 179       2.795  25.635   4.810  1.00109.14           H  
ATOM    903  HG1 ARG A 179       2.356  27.632   6.267  1.00109.14           H  
ATOM    904  HG2 ARG A 179       1.130  27.341   5.009  1.00109.14           H  
ATOM    905  HD1 ARG A 179      -0.285  27.676   6.777  1.00109.14           H  
ATOM    906  HD2 ARG A 179       0.006  25.935   7.006  1.00109.14           H  
ATOM    907  HE  ARG A 179       2.003  26.892   8.554  1.00109.14           H  
ATOM    908 1HH1 ARG A 179      -1.404  27.995   8.154  1.00109.14           H  
ATOM    909 2HH1 ARG A 179      -1.505  28.624   9.894  1.00109.14           H  
ATOM    910 1HH2 ARG A 179       1.873  27.671  10.683  1.00109.14           H  
ATOM    911 2HH2 ARG A 179       0.302  28.445  11.289  1.00109.14           H  
ATOM    912  N   ARG A 180       0.714  23.912   3.080  1.00123.31           N  
ATOM    913  CA  ARG A 180      -0.038  23.883   1.829  1.00122.92           C  
ATOM    914  C   ARG A 180      -1.060  22.742   1.856  1.00132.17           C  
ATOM    915  O   ARG A 180      -1.827  22.566   0.906  1.00131.93           O  
ATOM    916  CB  ARG A 180       0.895  23.733   0.626  1.00102.28           C  
ATOM    917  CG  ARG A 180       1.916  24.846   0.490  1.00122.39           C  
ATOM    918  CD  ARG A 180       1.296  26.246   0.413  1.00142.21           C  
ATOM    919  NE  ARG A 180       2.253  27.211  -0.112  1.00143.10           N  
ATOM    920  CZ  ARG A 180       2.225  28.516   0.158  1.00141.68           C  
ATOM    921  NH1 ARG A 180       1.300  29.019   0.978  1.00177.36           N1+
ATOM    922  NH2 ARG A 180       3.129  29.337  -0.381  1.00115.54           N  
ATOM    923  HN  ARG A 180       1.555  23.261   3.199  1.00132.26           H  
ATOM    924  HA  ARG A 180      -0.577  24.825   1.730  1.00132.26           H  
ATOM    925  HB1 ARG A 180       1.430  22.789   0.723  1.00132.26           H  
ATOM    926  HB2 ARG A 180       0.287  23.716  -0.279  1.00132.26           H  
ATOM    927  HG1 ARG A 180       2.580  24.810   1.354  1.00132.26           H  
ATOM    928  HG2 ARG A 180       2.493  24.674  -0.419  1.00132.26           H  
ATOM    929  HD1 ARG A 180       0.425  26.215  -0.242  1.00132.26           H  
ATOM    930  HD2 ARG A 180       0.989  26.556   1.412  1.00132.26           H  
ATOM    931  HE  ARG A 180       3.027  26.849  -0.756  1.00132.26           H  
ATOM    932 1HH1 ARG A 180       0.573  28.373   1.424  1.00132.26           H  
ATOM    933 2HH1 ARG A 180       1.285  30.067   1.190  1.00132.26           H  
ATOM    934 1HH2 ARG A 180       3.881  28.949  -1.035  1.00132.26           H  
ATOM    935 2HH2 ARG A 180       3.100  30.383  -0.159  1.00132.26           H  
ATOM    936  N   GLU A 181      -1.054  21.959   2.934  1.00121.54           N  
ATOM    937  CA  GLU A 181      -2.049  20.911   3.121  1.00116.28           C  
ATOM    938  C   GLU A 181      -3.379  21.554   3.432  1.00107.12           C  
ATOM    939  O   GLU A 181      -4.393  21.308   2.781  1.00102.07           O  
ATOM    940  CB  GLU A 181      -1.678  20.032   4.305  1.00107.51           C  
ATOM    941  CG  GLU A 181      -1.752  18.563   3.980  1.00 89.44           C  
ATOM    942  CD  GLU A 181      -0.889  18.263   2.766  1.00123.36           C  
ATOM    943  OE1 GLU A 181      -1.289  18.633   1.638  1.00138.46           O  
ATOM    944  OE2 GLU A 181       0.206  17.708   2.961  1.00163.51           O1-
ATOM    945  HN  GLU A 181      -0.300  22.104   3.680  1.00118.81           H  
ATOM    946  HA  GLU A 181      -2.128  20.306   2.218  1.00118.81           H  
ATOM    947  HB1 GLU A 181      -0.659  20.270   4.612  1.00118.81           H  
ATOM    948  HB2 GLU A 181      -2.364  20.243   5.126  1.00118.81           H  
ATOM    949  HG1 GLU A 181      -1.393  17.985   4.831  1.00118.81           H  
ATOM    950  HG2 GLU A 181      -2.786  18.292   3.766  1.00118.81           H  
ATOM    951  N   VAL A 182      -3.353  22.390   4.458  1.00102.65           N  
ATOM    952  CA  VAL A 182      -4.513  23.164   4.849  1.00108.05           C  
ATOM    953  C   VAL A 182      -4.926  24.059   3.677  1.00123.55           C  
ATOM    954  O   VAL A 182      -6.056  24.543   3.623  1.00124.09           O  
ATOM    955  CB  VAL A 182      -4.199  23.989   6.106  1.00 77.27           C  
ATOM    956  CG1 VAL A 182      -3.355  23.153   7.047  1.00 64.04           C  
ATOM    957  CG2 VAL A 182      -3.456  25.258   5.742  1.00100.64           C  
ATOM    958  HN  VAL A 182      -2.446  22.498   5.016  1.00100.04           H  
ATOM    959  HA  VAL A 182      -5.331  22.480   5.073  1.00100.04           H  
ATOM    960  HB  VAL A 182      -5.133  24.252   6.603  1.00100.04           H  
ATOM    961 1HG1 VAL A 182      -3.127  23.731   7.943  1.00100.04           H  
ATOM    962 2HG1 VAL A 182      -2.426  22.873   6.551  1.00100.04           H  
ATOM    963 3HG1 VAL A 182      -3.903  22.253   7.326  1.00100.04           H  
ATOM    964 1HG2 VAL A 182      -3.243  25.827   6.646  1.00100.04           H  
ATOM    965 2HG2 VAL A 182      -4.070  25.859   5.071  1.00100.04           H  
ATOM    966 3HG2 VAL A 182      -2.520  25.001   5.246  1.00100.04           H  
ATOM    967  N   GLU A 183      -4.001  24.271   2.739  1.00134.42           N  
ATOM    968  CA  GLU A 183      -4.316  24.943   1.481  1.00122.63           C  
ATOM    969  C   GLU A 183      -5.159  24.020   0.610  1.00109.06           C  
ATOM    970  O   GLU A 183      -6.253  24.383   0.176  1.00104.52           O  
ATOM    971  CB  GLU A 183      -3.038  25.338   0.723  1.00135.55           C  
ATOM    972  CG  GLU A 183      -3.288  26.081  -0.600  1.00158.48           C  
ATOM    973  CD  GLU A 183      -2.272  25.742  -1.693  1.00165.94           C  
ATOM    974  OE1 GLU A 183      -1.074  26.063  -1.531  1.00145.02           O  
ATOM    975  OE2 GLU A 183      -2.680  25.161  -2.723  1.00172.90           O1-
ATOM    976  HN  GLU A 183      -2.999  23.938   2.914  1.00138.72           H  
ATOM    977  HA  GLU A 183      -4.890  25.845   1.697  1.00138.72           H  
ATOM    978  HB1 GLU A 183      -2.444  25.983   1.370  1.00138.72           H  
ATOM    979  HB2 GLU A 183      -2.478  24.428   0.503  1.00138.72           H  
ATOM    980  HG1 GLU A 183      -4.282  25.818  -0.961  1.00138.72           H  
ATOM    981  HG2 GLU A 183      -3.242  27.152  -0.408  1.00138.72           H  
ATOM    982  N   ILE A 184      -4.648  22.814   0.380  1.00 96.98           N  
ATOM    983  CA  ILE A 184      -5.317  21.851  -0.485  1.00104.95           C  
ATOM    984  C   ILE A 184      -6.597  21.288   0.138  1.00 99.97           C  
ATOM    985  O   ILE A 184      -7.637  21.220  -0.517  1.00111.92           O  
ATOM    986  CB  ILE A 184      -4.372  20.692  -0.900  1.00110.33           C  
ATOM    987  CG1 ILE A 184      -3.981  19.834   0.311  1.00102.28           C  
ATOM    988  CG2 ILE A 184      -3.135  21.238  -1.624  1.00 83.60           C  
ATOM    989  CD1 ILE A 184      -4.703  18.496   0.400  1.00 58.03           C  
ATOM    990  HN  ILE A 184      -3.722  22.544   0.843  1.00 96.01           H  
ATOM    991  HA  ILE A 184      -5.603  22.377  -1.396  1.00 96.01           H  
ATOM    992  HB  ILE A 184      -4.913  20.054  -1.599  1.00 96.01           H  
ATOM    993 1HG1 ILE A 184      -2.910  19.640   0.258  1.00 96.01           H  
ATOM    994 2HG1 ILE A 184      -4.203  20.401   1.215  1.00 96.01           H  
ATOM    995 1HG2 ILE A 184      -2.484  20.411  -1.908  1.00 96.01           H  
ATOM    996 2HG2 ILE A 184      -2.594  21.915  -0.962  1.00 96.01           H  
ATOM    997 3HG2 ILE A 184      -3.445  21.778  -2.519  1.00 96.01           H  
ATOM    998 1HD1 ILE A 184      -4.364  17.958   1.285  1.00 96.01           H  
ATOM    999 2HD1 ILE A 184      -4.484  17.904  -0.489  1.00 96.01           H  
ATOM   1000 3HD1 ILE A 184      -5.777  18.666   0.467  1.00 96.01           H  
ATOM   1001  N   GLN A 185      -6.521  20.892   1.404  1.00 91.74           N  
ATOM   1002  CA  GLN A 185      -7.660  20.274   2.071  1.00 84.40           C  
ATOM   1003  C   GLN A 185      -8.787  21.261   2.356  1.00 86.32           C  
ATOM   1004  O   GLN A 185      -9.946  20.860   2.456  1.00108.45           O  
ATOM   1005  CB  GLN A 185      -7.224  19.574   3.358  1.00 87.06           C  
ATOM   1006  CG  GLN A 185      -6.836  18.107   3.165  1.00 67.65           C  
ATOM   1007  CD  GLN A 185      -7.797  17.151   3.852  1.00 76.04           C  
ATOM   1008  NE2 GLN A 185      -7.592  15.853   3.645  1.00 63.48           N  
ATOM   1009  OE1 GLN A 185      -8.710  17.574   4.561  1.00 70.24           O  
ATOM   1010  HN  GLN A 185      -5.607  21.028   1.943  1.00 81.71           H  
ATOM   1011  HA  GLN A 185      -8.056  19.510   1.401  1.00 81.71           H  
ATOM   1012  HB1 GLN A 185      -6.364  20.106   3.764  1.00 81.71           H  
ATOM   1013  HB2 GLN A 185      -8.049  19.619   4.069  1.00 81.71           H  
ATOM   1014  HG1 GLN A 185      -6.828  17.887   2.097  1.00 81.71           H  
ATOM   1015  HG2 GLN A 185      -5.838  17.954   3.576  1.00 81.71           H  
ATOM   1016 1HE2 GLN A 185      -6.784  15.532   3.021  1.00 81.71           H  
ATOM   1017 2HE2 GLN A 185      -8.236  15.130   4.101  1.00 81.71           H  
ATOM   1018  N   SER A 186      -8.459  22.542   2.493  1.00 90.15           N  
ATOM   1019  CA  SER A 186      -9.492  23.557   2.713  1.00102.40           C  
ATOM   1020  C   SER A 186     -10.356  23.718   1.468  1.00 98.01           C  
ATOM   1021  O   SER A 186     -11.472  24.237   1.539  1.00 99.61           O  
ATOM   1022  CB  SER A 186      -8.873  24.901   3.094  1.00104.61           C  
ATOM   1023  OG  SER A 186      -8.085  25.425   2.037  1.00114.76           O  
ATOM   1024  HN  SER A 186      -7.431  22.835   2.442  1.00101.59           H  
ATOM   1025  HA  SER A 186     -10.129  23.226   3.534  1.00101.59           H  
ATOM   1026  HB1 SER A 186      -9.672  25.606   3.325  1.00101.59           H  
ATOM   1027  HB2 SER A 186      -8.243  24.765   3.973  1.00101.59           H  
ATOM   1028  HG  SER A 186      -7.310  24.753   1.811  1.00101.59           H  
ATOM   1029  N   HIS A 187      -9.832  23.261   0.334  1.00 76.10           N  
ATOM   1030  CA  HIS A 187     -10.508  23.410  -0.947  1.00 94.00           C  
ATOM   1031  C   HIS A 187     -11.454  22.243  -1.220  1.00 93.22           C  
ATOM   1032  O   HIS A 187     -12.245  22.289  -2.167  1.00102.21           O  
ATOM   1033  CB  HIS A 187      -9.479  23.508  -2.084  1.00113.65           C  
ATOM   1034  CG  HIS A 187      -8.753  24.830  -2.137  1.00115.62           C  
ATOM   1035  CD2 HIS A 187      -7.561  25.153  -2.701  1.00106.12           C  
ATOM   1036  ND1 HIS A 187      -9.253  25.971  -1.578  1.00100.86           N  
ATOM   1037  CE1 HIS A 187      -8.393  26.973  -1.788  1.00103.55           C  
ATOM   1038  NE2 HIS A 187      -7.372  26.499  -2.460  1.00 86.69           N  
ATOM   1039  HN  HIS A 187      -8.883  22.768   0.364  1.00 99.20           H  
ATOM   1040  HA  HIS A 187     -11.091  24.331  -0.926  1.00 99.20           H  
ATOM   1041  HB1 HIS A 187      -8.742  22.716  -1.950  1.00 99.20           H  
ATOM   1042  HB2 HIS A 187     -10.000  23.364  -3.031  1.00 99.20           H  
ATOM   1043  HD1 HIS A 187     -10.184  26.051  -1.056  1.00 99.20           H  
ATOM   1044  HD2 HIS A 187      -6.888  24.484  -3.237  1.00 99.20           H  
ATOM   1045  HE1 HIS A 187      -8.519  28.005  -1.458  1.00 99.20           H  
ATOM   1046  N   LEU A 188     -11.369  21.200  -0.391  1.00 96.14           N  
ATOM   1047  CA  LEU A 188     -12.078  19.938  -0.652  1.00 75.04           C  
ATOM   1048  C   LEU A 188     -13.437  19.829  -0.016  1.00 79.97           C  
ATOM   1049  O   LEU A 188     -13.651  20.211   1.140  1.00 93.25           O  
ATOM   1050  CB  LEU A 188     -11.265  18.731  -0.200  1.00 62.50           C  
ATOM   1051  CG  LEU A 188      -9.817  18.832  -0.657  1.00 85.83           C  
ATOM   1052  CD1 LEU A 188      -9.169  17.723  -0.784  1.00 93.59           C  
ATOM   1053  CD2 LEU A 188      -9.721  18.851  -1.943  1.00 92.02           C  
ATOM   1054  HN  LEU A 188     -10.768  21.284   0.490  1.00 84.79           H  
ATOM   1055  HA  LEU A 188     -12.214  19.856  -1.731  1.00 84.79           H  
ATOM   1056  HB1 LEU A 188     -11.290  18.674   0.888  1.00 84.79           H  
ATOM   1057  HB2 LEU A 188     -11.707  17.828  -0.621  1.00 84.79           H  
ATOM   1058  HG  LEU A 188      -9.251  19.620  -0.160  1.00 84.79           H  
ATOM   1059 1HD1 LEU A 188      -8.151  17.932  -1.114  1.00 84.79           H  
ATOM   1060 2HD1 LEU A 188      -9.667  17.093  -1.521  1.00 84.79           H  
ATOM   1061 3HD1 LEU A 188      -9.140  17.206   0.175  1.00 84.79           H  
ATOM   1062 1HD2 LEU A 188      -8.672  18.923  -2.228  1.00 84.79           H  
ATOM   1063 2HD2 LEU A 188     -10.264  19.710  -2.336  1.00 84.79           H  
ATOM   1064 3HD2 LEU A 188     -10.146  17.934  -2.353  1.00 84.79           H  
ATOM   1065  N   ARG A 189     -14.369  19.326  -0.810  1.00 71.71           N  
ATOM   1066  CA  ARG A 189     -15.705  19.127  -0.320  1.00 47.70           C  
ATOM   1067  C   ARG A 189     -16.335  17.841  -0.818  1.00 58.95           C  
ATOM   1068  O   ARG A 189     -16.591  17.642  -2.015  1.00 55.54           O  
ATOM   1069  CB  ARG A 189     -16.550  20.340  -0.660  1.00 89.67           C  
ATOM   1070  CG  ARG A 189     -15.713  21.550  -0.879  1.00101.28           C  
ATOM   1071  CD  ARG A 189     -16.573  22.748  -1.067  1.00116.71           C  
ATOM   1072  NE  ARG A 189     -17.524  22.876  -0.000  1.00128.08           N  
ATOM   1073  CZ  ARG A 189     -17.931  24.050   0.439  1.00173.06           C  
ATOM   1074  NH1 ARG A 189     -17.398  25.130  -0.093  1.00188.63           N1+
ATOM   1075  NH2 ARG A 189     -18.845  24.159   1.410  1.00188.23           N  
ATOM   1076  HN  ARG A 189     -14.127  19.067  -1.820  1.00110.87           H  
ATOM   1077  HA  ARG A 189     -15.648  19.063   0.767  1.00110.87           H  
ATOM   1078  HB1 ARG A 189     -17.116  20.133  -1.568  1.00110.87           H  
ATOM   1079  HB2 ARG A 189     -17.239  20.532   0.163  1.00110.87           H  
ATOM   1080  HG1 ARG A 189     -15.069  21.703  -0.013  1.00110.87           H  
ATOM   1081  HG2 ARG A 189     -15.100  21.406  -1.769  1.00110.87           H  
ATOM   1082  HD1 ARG A 189     -15.943  23.637  -1.090  1.00110.87           H  
ATOM   1083  HD2 ARG A 189     -17.108  22.657  -2.012  1.00110.87           H  
ATOM   1084  HE  ARG A 189     -17.916  21.989   0.453  1.00110.87           H  
ATOM   1085 1HH1 ARG A 189     -16.657  25.040  -0.859  1.00110.87           H  
ATOM   1086 2HH1 ARG A 189     -17.707  26.099   0.241  1.00110.87           H  
ATOM   1087 1HH2 ARG A 189     -19.265  23.279   1.850  1.00110.87           H  
ATOM   1088 2HH2 ARG A 189     -19.156  25.126   1.746  1.00110.87           H  
ATOM   1089  N   HIS A 190     -16.594  16.967   0.133  1.00 43.67           N  
ATOM   1090  CA  HIS A 190     -17.286  15.753  -0.166  1.00 46.66           C  
ATOM   1091  C   HIS A 190     -18.057  15.329   1.065  1.00 54.50           C  
ATOM   1092  O   HIS A 190     -17.623  15.567   2.196  1.00 54.57           O  
ATOM   1093  CB  HIS A 190     -16.287  14.679  -0.562  1.00 62.05           C  
ATOM   1094  CG  HIS A 190     -16.885  13.576  -1.375  1.00 56.31           C  
ATOM   1095  CD2 HIS A 190     -17.028  13.435  -2.714  1.00 34.93           C  
ATOM   1096  ND1 HIS A 190     -17.429  12.443  -0.806  1.00 43.03           N  
ATOM   1097  CE1 HIS A 190     -17.876  11.649  -1.762  1.00 47.50           C  
ATOM   1098  NE2 HIS A 190     -17.645  12.228  -2.927  1.00 49.34           N  
ATOM   1099  HN  HIS A 190     -16.284  17.168   1.137  1.00 49.26           H  
ATOM   1100  HA  HIS A 190     -17.980  15.923  -0.989  1.00 49.26           H  
ATOM   1101  HB1 HIS A 190     -15.493  15.145  -1.145  1.00 49.26           H  
ATOM   1102  HB2 HIS A 190     -15.867  14.248   0.347  1.00 49.26           H  
ATOM   1103  HD1 HIS A 190     -17.481  12.240   0.243  1.00 49.26           H  
ATOM   1104  HD2 HIS A 190     -16.714  14.146  -3.478  1.00 49.26           H  
ATOM   1105  HE1 HIS A 190     -18.354  10.681  -1.615  1.00 49.26           H  
ATOM   1106  N   PRO A 191     -19.212  14.705   0.847  1.00 54.86           N  
ATOM   1107  CA  PRO A 191     -19.944  14.014   1.908  1.00 53.78           C  
ATOM   1108  C   PRO A 191     -19.060  13.006   2.648  1.00 50.40           C  
ATOM   1109  O   PRO A 191     -19.132  12.904   3.874  1.00 54.54           O  
ATOM   1110  CB  PRO A 191     -21.059  13.277   1.142  1.00 55.94           C  
ATOM   1111  CG  PRO A 191     -20.777  13.516  -0.357  1.00 53.90           C  
ATOM   1112  CD  PRO A 191     -19.982  14.774  -0.408  1.00 46.00           C  
ATOM   1113  HA  PRO A 191     -20.371  14.733   2.607  1.00 52.77           H  
ATOM   1114  HB1 PRO A 191     -21.033  12.211   1.367  1.00 52.77           H  
ATOM   1115  HB2 PRO A 191     -22.035  13.682   1.412  1.00 52.77           H  
ATOM   1116  HG1 PRO A 191     -20.208  12.686  -0.775  1.00 52.77           H  
ATOM   1117  HG2 PRO A 191     -21.711  13.631  -0.908  1.00 52.77           H  
ATOM   1118  HD1 PRO A 191     -19.322  14.790  -1.276  1.00 52.77           H  
ATOM   1119  HD2 PRO A 191     -20.629  15.651  -0.428  1.00 52.77           H  
ATOM   1120  N   ASN A 192     -18.239  12.259   1.918  1.00 40.64           N  
ATOM   1121  CA  ASN A 192     -17.475  11.187   2.548  1.00 51.72           C  
ATOM   1122  C   ASN A 192     -16.060  11.596   2.987  1.00 61.09           C  
ATOM   1123  O   ASN A 192     -15.315  10.804   3.572  1.00 43.72           O  
ATOM   1124  CB  ASN A 192     -17.466   9.941   1.655  1.00 60.11           C  
ATOM   1125  CG  ASN A 192     -18.835   9.263   1.582  1.00 53.02           C  
ATOM   1126  ND2 ASN A 192     -19.344   8.962   2.581  1.00 52.25           N  
ATOM   1127  OD1 ASN A 192     -19.362   9.063   0.635  1.00 65.29           O  
ATOM   1128  HN  ASN A 192     -18.139  12.442   0.869  1.00 53.48           H  
ATOM   1129  HA  ASN A 192     -18.014  10.914   3.456  1.00 53.48           H  
ATOM   1130  HB1 ASN A 192     -17.167  10.235   0.648  1.00 53.48           H  
ATOM   1131  HB2 ASN A 192     -16.744   9.229   2.055  1.00 53.48           H  
ATOM   1132 1HD2 ASN A 192     -18.855   9.161   3.512  1.00 53.48           H  
ATOM   1133 2HD2 ASN A 192     -20.302   8.486   2.571  1.00 53.48           H  
ATOM   1134  N   ILE A 193     -15.711  12.848   2.722  1.00 59.28           N  
ATOM   1135  CA  ILE A 193     -14.454  13.397   3.193  1.00 57.79           C  
ATOM   1136  C   ILE A 193     -14.707  14.315   4.388  1.00 51.32           C  
ATOM   1137  O   ILE A 193     -15.624  15.145   4.362  1.00 45.83           O  
ATOM   1138  CB  ILE A 193     -13.738  14.176   2.068  1.00 57.26           C  
ATOM   1139  CG1 ILE A 193     -13.411  13.244   0.902  1.00 50.41           C  
ATOM   1140  CG2 ILE A 193     -12.488  14.856   2.592  1.00 47.42           C  
ATOM   1141  CD1 ILE A 193     -12.773  13.945  -0.284  1.00 57.08           C  
ATOM   1142  HN  ILE A 193     -16.370  13.465   2.148  1.00 53.30           H  
ATOM   1143  HA  ILE A 193     -13.812  12.576   3.513  1.00 53.30           H  
ATOM   1144  HB  ILE A 193     -14.417  14.948   1.706  1.00 53.30           H  
ATOM   1145 1HG1 ILE A 193     -12.724  12.477   1.258  1.00 53.30           H  
ATOM   1146 2HG1 ILE A 193     -14.337  12.777   0.566  1.00 53.30           H  
ATOM   1147 1HG2 ILE A 193     -12.002  15.399   1.780  1.00 53.30           H  
ATOM   1148 2HG2 ILE A 193     -11.804  14.106   2.987  1.00 53.30           H  
ATOM   1149 3HG2 ILE A 193     -12.758  15.555   3.384  1.00 53.30           H  
ATOM   1150 1HD1 ILE A 193     -12.571  13.218  -1.071  1.00 53.30           H  
ATOM   1151 2HD1 ILE A 193     -11.838  14.411   0.028  1.00 53.30           H  
ATOM   1152 3HD1 ILE A 193     -13.451  14.710  -0.663  1.00 53.30           H  
ATOM   1153  N   LEU A 194     -13.909  14.149   5.441  1.00 50.10           N  
ATOM   1154  CA  LEU A 194     -14.043  14.985   6.635  1.00 55.73           C  
ATOM   1155  C   LEU A 194     -13.582  16.395   6.314  1.00 58.08           C  
ATOM   1156  O   LEU A 194     -12.446  16.605   5.885  1.00 67.10           O  
ATOM   1157  CB  LEU A 194     -13.232  14.418   7.798  1.00 48.73           C  
ATOM   1158  CG  LEU A 194     -13.499  15.040   9.173  1.00 55.02           C  
ATOM   1159  CD1 LEU A 194     -14.876  14.609   9.697  1.00 49.37           C  
ATOM   1160  CD2 LEU A 194     -12.384  14.681  10.172  1.00 30.04           C  
ATOM   1161  HN  LEU A 194     -13.156  13.389   5.414  1.00 51.77           H  
ATOM   1162  HA  LEU A 194     -15.094  15.017   6.924  1.00 51.77           H  
ATOM   1163  HB1 LEU A 194     -13.449  13.352   7.868  1.00 51.77           H  
ATOM   1164  HB2 LEU A 194     -12.176  14.560   7.568  1.00 51.77           H  
ATOM   1165  HG  LEU A 194     -13.509  16.124   9.055  1.00 51.77           H  
ATOM   1166 1HD1 LEU A 194     -15.050  15.059  10.674  1.00 51.77           H  
ATOM   1167 2HD1 LEU A 194     -14.907  13.523   9.787  1.00 51.77           H  
ATOM   1168 3HD1 LEU A 194     -15.649  14.938   9.002  1.00 51.77           H  
ATOM   1169 1HD2 LEU A 194     -12.600  15.136  11.138  1.00 51.77           H  
ATOM   1170 2HD2 LEU A 194     -11.429  15.054   9.801  1.00 51.77           H  
ATOM   1171 3HD2 LEU A 194     -12.331  13.598  10.284  1.00 51.77           H  
ATOM   1172  N   ARG A 195     -14.462  17.362   6.540  1.00 56.88           N  
ATOM   1173  CA  ARG A 195     -14.227  18.722   6.067  1.00 50.87           C  
ATOM   1174  C   ARG A 195     -13.368  19.551   7.016  1.00 56.26           C  
ATOM   1175  O   ARG A 195     -13.585  19.539   8.232  1.00 54.87           O  
ATOM   1176  CB  ARG A 195     -15.563  19.427   5.817  1.00 49.95           C  
ATOM   1177  CG  ARG A 195     -15.436  20.933   5.694  1.00 47.57           C  
ATOM   1178  CD  ARG A 195     -16.109  21.477   4.444  1.00 71.70           C  
ATOM   1179  NE  ARG A 195     -16.039  22.936   4.429  1.00100.64           N  
ATOM   1180  CZ  ARG A 195     -17.093  23.744   4.519  1.00111.97           C  
ATOM   1181  NH1 ARG A 195     -18.320  23.237   4.602  1.00105.31           N1+
ATOM   1182  NH2 ARG A 195     -16.918  25.061   4.510  1.00 99.92           N  
ATOM   1183  HN  ARG A 195     -15.359  17.141   7.079  1.00 73.27           H  
ATOM   1184  HA  ARG A 195     -13.702  18.656   5.115  1.00 73.27           H  
ATOM   1185  HB1 ARG A 195     -15.989  19.040   4.891  1.00 73.27           H  
ATOM   1186  HB2 ARG A 195     -16.233  19.204   6.647  1.00 73.27           H  
ATOM   1187  HG1 ARG A 195     -15.896  21.394   6.568  1.00 73.27           H  
ATOM   1188  HG2 ARG A 195     -14.377  21.192   5.662  1.00 73.27           H  
ATOM   1189  HD1 ARG A 195     -15.604  21.083   3.562  1.00 73.27           H  
ATOM   1190  HD2 ARG A 195     -17.154  21.166   4.433  1.00 73.27           H  
ATOM   1191  HE  ARG A 195     -15.073  23.387   4.341  1.00 73.27           H  
ATOM   1192 1HH1 ARG A 195     -18.462  22.176   4.598  1.00 73.27           H  
ATOM   1193 2HH1 ARG A 195     -19.165  23.889   4.674  1.00 73.27           H  
ATOM   1194 1HH2 ARG A 195     -15.932  25.469   4.431  1.00 73.27           H  
ATOM   1195 2HH2 ARG A 195     -17.763  25.713   4.581  1.00 73.27           H  
ATOM   1196  N   LEU A 196     -12.400  20.275   6.452  1.00 57.49           N  
ATOM   1197  CA  LEU A 196     -11.578  21.202   7.232  1.00 62.92           C  
ATOM   1198  C   LEU A 196     -12.177  22.601   7.166  1.00 69.01           C  
ATOM   1199  O   LEU A 196     -12.130  23.264   6.128  1.00 73.09           O  
ATOM   1200  CB  LEU A 196     -10.140  21.232   6.704  1.00 75.37           C  
ATOM   1201  CG  LEU A 196      -9.272  22.404   7.183  1.00 76.23           C  
ATOM   1202  CD1 LEU A 196      -8.718  22.139   8.579  1.00 49.11           C  
ATOM   1203  CD2 LEU A 196      -8.147  22.686   6.191  1.00 69.39           C  
ATOM   1204  HN  LEU A 196     -12.221  20.176   5.402  1.00 66.58           H  
ATOM   1205  HA  LEU A 196     -11.565  20.872   8.271  1.00 66.58           H  
ATOM   1206  HB1 LEU A 196      -9.652  20.307   7.014  1.00 66.58           H  
ATOM   1207  HB2 LEU A 196     -10.184  21.273   5.616  1.00 66.58           H  
ATOM   1208  HG  LEU A 196      -9.904  23.290   7.235  1.00 66.58           H  
ATOM   1209 1HD1 LEU A 196      -8.107  22.985   8.894  1.00 66.58           H  
ATOM   1210 2HD1 LEU A 196      -8.107  21.236   8.562  1.00 66.58           H  
ATOM   1211 3HD1 LEU A 196      -9.543  22.006   9.279  1.00 66.58           H  
ATOM   1212 1HD2 LEU A 196      -7.545  23.520   6.551  1.00 66.58           H  
ATOM   1213 2HD2 LEU A 196      -8.572  22.938   5.220  1.00 66.58           H  
ATOM   1214 3HD2 LEU A 196      -7.518  21.801   6.093  1.00 66.58           H  
ATOM   1215  N   TYR A 197     -12.721  23.049   8.292  1.00 59.87           N  
ATOM   1216  CA  TYR A 197     -13.416  24.325   8.359  1.00 52.75           C  
ATOM   1217  C   TYR A 197     -12.448  25.501   8.239  1.00 62.89           C  
ATOM   1218  O   TYR A 197     -12.648  26.390   7.415  1.00 76.72           O  
ATOM   1219  CB  TYR A 197     -14.208  24.416   9.662  1.00 63.65           C  
ATOM   1220  CG  TYR A 197     -15.405  23.489   9.726  1.00 58.94           C  
ATOM   1221  CD1 TYR A 197     -16.237  23.317   8.627  1.00 60.24           C  
ATOM   1222  CD2 TYR A 197     -15.705  22.792  10.892  1.00 60.89           C  
ATOM   1223  CE1 TYR A 197     -17.343  22.473   8.687  1.00 65.10           C  
ATOM   1224  CE2 TYR A 197     -16.803  21.944  10.961  1.00 70.55           C  
ATOM   1225  CZ  TYR A 197     -17.618  21.786   9.855  1.00 63.63           C  
ATOM   1226  OH  TYR A 197     -18.706  20.943   9.925  1.00 65.38           O  
ATOM   1227  HN  TYR A 197     -12.646  22.453   9.177  1.00 63.38           H  
ATOM   1228  HA  TYR A 197     -14.119  24.375   7.528  1.00 63.38           H  
ATOM   1229  HB1 TYR A 197     -13.540  24.169  10.487  1.00 63.38           H  
ATOM   1230  HB2 TYR A 197     -14.563  25.440   9.775  1.00 63.38           H  
ATOM   1231  HD1 TYR A 197     -16.020  23.850   7.701  1.00 63.38           H  
ATOM   1232  HD2 TYR A 197     -15.068  22.914  11.768  1.00 63.38           H  
ATOM   1233  HE1 TYR A 197     -17.990  22.356   7.818  1.00 63.38           H  
ATOM   1234  HE2 TYR A 197     -17.020  21.405  11.883  1.00 63.38           H  
ATOM   1235  HH  TYR A 197     -19.584  21.488   9.743  1.00 63.38           H  
ATOM   1236  N   GLY A 198     -11.402  25.499   9.060  1.00 63.16           N  
ATOM   1237  CA  GLY A 198     -10.399  26.552   9.031  1.00 49.76           C  
ATOM   1238  C   GLY A 198      -9.146  26.166   9.793  1.00 64.72           C  
ATOM   1239  O   GLY A 198      -9.003  25.021  10.237  1.00 57.34           O  
ATOM   1240  HN  GLY A 198     -11.295  24.700   9.764  1.00 58.74           H  
ATOM   1241  HA1 GLY A 198     -10.132  26.753   7.993  1.00 58.75           H  
ATOM   1242  HA2 GLY A 198     -10.820  27.451   9.479  1.00 58.75           H  
ATOM   1243  N   TYR A 199      -8.227  27.117   9.930  1.00 71.17           N  
ATOM   1244  CA  TYR A 199      -6.998  26.883  10.682  1.00 69.28           C  
ATOM   1245  C   TYR A 199      -6.425  28.181  11.220  1.00 59.94           C  
ATOM   1246  O   TYR A 199      -6.619  29.253  10.648  1.00 59.51           O  
ATOM   1247  CB  TYR A 199      -5.951  26.190   9.810  1.00 47.35           C  
ATOM   1248  CG  TYR A 199      -5.638  26.930   8.524  1.00 79.44           C  
ATOM   1249  CD1 TYR A 199      -4.480  27.695   8.396  1.00 91.07           C  
ATOM   1250  CD2 TYR A 199      -6.503  26.865   7.438  1.00104.23           C  
ATOM   1251  CE1 TYR A 199      -4.194  28.374   7.213  1.00108.44           C  
ATOM   1252  CE2 TYR A 199      -6.227  27.538   6.255  1.00120.02           C  
ATOM   1253  CZ  TYR A 199      -5.074  28.290   6.145  1.00121.85           C  
ATOM   1254  OH  TYR A 199      -4.808  28.954   4.966  1.00107.50           O  
ATOM   1255  HN  TYR A 199      -8.392  28.073   9.480  1.00 86.65           H  
ATOM   1256  HA  TYR A 199      -7.229  26.233  11.526  1.00 86.65           H  
ATOM   1257  HB1 TYR A 199      -5.030  26.098  10.386  1.00 86.65           H  
ATOM   1258  HB2 TYR A 199      -6.320  25.197   9.553  1.00 86.65           H  
ATOM   1259  HD1 TYR A 199      -3.787  27.764   9.234  1.00 86.65           H  
ATOM   1260  HD2 TYR A 199      -7.416  26.274   7.516  1.00 86.65           H  
ATOM   1261  HE1 TYR A 199      -3.284  28.967   7.127  1.00 86.65           H  
ATOM   1262  HE2 TYR A 199      -6.919  27.473   5.415  1.00 86.65           H  
ATOM   1263  HH  TYR A 199      -4.740  29.986   5.152  1.00 86.65           H  
ATOM   1264  N   PHE A 200      -5.690  28.074  12.313  1.00 58.22           N  
ATOM   1265  CA  PHE A 200      -4.983  29.224  12.846  1.00 49.86           C  
ATOM   1266  C   PHE A 200      -3.824  28.723  13.683  1.00 39.61           C  
ATOM   1267  O   PHE A 200      -3.686  27.514  13.897  1.00 41.62           O  
ATOM   1268  CB  PHE A 200      -5.929  30.082  13.697  1.00 45.80           C  
ATOM   1269  CG  PHE A 200      -6.650  29.311  14.781  1.00 48.86           C  
ATOM   1270  CD1 PHE A 200      -6.176  29.302  16.095  1.00 41.68           C  
ATOM   1271  CD2 PHE A 200      -7.811  28.599  14.491  1.00 43.04           C  
ATOM   1272  CE1 PHE A 200      -6.846  28.594  17.101  1.00 37.21           C  
ATOM   1273  CE2 PHE A 200      -8.479  27.895  15.480  1.00 41.14           C  
ATOM   1274  CZ  PHE A 200      -7.994  27.891  16.791  1.00 37.32           C  
ATOM   1275  HN  PHE A 200      -5.614  27.130  12.810  1.00 44.03           H  
ATOM   1276  HA  PHE A 200      -4.598  29.824  12.021  1.00 44.03           H  
ATOM   1277  HB1 PHE A 200      -5.344  30.871  14.169  1.00 44.03           H  
ATOM   1278  HB2 PHE A 200      -6.675  30.526  13.038  1.00 44.03           H  
ATOM   1279  HD1 PHE A 200      -5.269  29.855  16.342  1.00 44.03           H  
ATOM   1280  HD2 PHE A 200      -8.199  28.596  13.472  1.00 44.03           H  
ATOM   1281  HE1 PHE A 200      -6.464  28.598  18.121  1.00 44.03           H  
ATOM   1282  HE2 PHE A 200      -9.386  27.343  15.235  1.00 44.03           H  
ATOM   1283  HZ  PHE A 200      -8.521  27.335  17.566  1.00 44.03           H  
ATOM   1284  N   HIS A 201      -3.011  29.649  14.174  1.00 52.33           N  
ATOM   1285  CA  HIS A 201      -1.924  29.299  15.087  1.00 60.58           C  
ATOM   1286  C   HIS A 201      -1.746  30.409  16.102  1.00 51.78           C  
ATOM   1287  O   HIS A 201      -2.180  31.548  15.876  1.00 55.72           O  
ATOM   1288  CB  HIS A 201      -0.618  29.056  14.325  1.00 68.47           C  
ATOM   1289  CG  HIS A 201      -0.181  30.222  13.496  1.00 82.55           C  
ATOM   1290  CD2 HIS A 201       0.693  31.221  13.757  1.00 75.68           C  
ATOM   1291  ND1 HIS A 201      -0.671  30.463  12.228  1.00 69.92           N  
ATOM   1292  CE1 HIS A 201      -0.113  31.558  11.744  1.00 75.16           C  
ATOM   1293  NE2 HIS A 201       0.719  32.040  12.653  1.00 66.90           N  
ATOM   1294  HN  HIS A 201      -3.153  30.672  13.897  1.00 65.91           H  
ATOM   1295  HA  HIS A 201      -2.193  28.385  15.615  1.00 65.91           H  
ATOM   1296  HB1 HIS A 201       0.167  28.834  15.048  1.00 65.91           H  
ATOM   1297  HB2 HIS A 201      -0.758  28.199  13.666  1.00 65.91           H  
ATOM   1298  HD1 HIS A 201      -1.390  29.857  11.717  1.00 65.91           H  
ATOM   1299  HD2 HIS A 201       1.270  31.353  14.673  1.00 65.91           H  
ATOM   1300  HE1 HIS A 201      -0.306  31.992  10.763  1.00 65.91           H  
ATOM   1301  N   ASP A 202      -1.113  30.083  17.219  1.00 51.08           N  
ATOM   1302  CA  ASP A 202      -0.940  31.068  18.269  1.00 75.59           C  
ATOM   1303  C   ASP A 202       0.529  31.494  18.329  1.00 91.70           C  
ATOM   1304  O   ASP A 202       0.907  32.563  17.835  1.00 83.65           O  
ATOM   1305  CB  ASP A 202      -1.372  30.452  19.601  1.00 63.89           C  
ATOM   1306  CG  ASP A 202      -0.690  29.119  19.877  1.00 58.66           C  
ATOM   1307  OD1 ASP A 202      -0.072  28.545  18.955  1.00 67.91           O  
ATOM   1308  OD2 ASP A 202      -0.759  28.631  21.023  1.00 49.85           O1-
ATOM   1309  HN  ASP A 202      -0.729  29.093  17.347  1.00 67.79           H  
ATOM   1310  HA  ASP A 202      -1.561  31.939  18.055  1.00 67.79           H  
ATOM   1311  HB1 ASP A 202      -1.121  31.145  20.404  1.00 67.79           H  
ATOM   1312  HB2 ASP A 202      -2.450  30.294  19.579  1.00 67.79           H  
ATOM   1313  N   ALA A 203       1.343  30.638  18.935  1.00 81.38           N  
ATOM   1314  CA  ALA A 203       2.775  30.647  18.759  1.00 54.15           C  
ATOM   1315  C   ALA A 203       3.187  29.202  18.589  1.00 64.99           C  
ATOM   1316  O   ALA A 203       3.589  28.772  17.519  1.00 95.27           O  
ATOM   1317  CB  ALA A 203       3.473  31.251  19.969  1.00 56.86           C  
ATOM   1318  HN  ALA A 203       0.915  29.904  19.586  1.00 70.53           H  
ATOM   1319  HA  ALA A 203       3.034  31.213  17.864  1.00 70.53           H  
ATOM   1320  HB1 ALA A 203       4.551  31.245  19.808  1.00 70.53           H  
ATOM   1321  HB2 ALA A 203       3.235  30.664  20.857  1.00 70.53           H  
ATOM   1322  HB3 ALA A 203       3.133  32.277  20.111  1.00 70.53           H  
ATOM   1323  N   THR A 204       3.018  28.443  19.663  1.00 66.34           N  
ATOM   1324  CA  THR A 204       3.584  27.107  19.789  1.00 74.40           C  
ATOM   1325  C   THR A 204       2.711  25.965  19.243  1.00 78.42           C  
ATOM   1326  O   THR A 204       3.102  24.798  19.308  1.00 63.70           O  
ATOM   1327  CB  THR A 204       3.866  26.833  21.259  1.00 58.44           C  
ATOM   1328  CG2 THR A 204       4.109  28.157  21.972  1.00 61.85           C  
ATOM   1329  OG1 THR A 204       2.722  26.190  21.837  1.00 80.84           O  
ATOM   1330  HN  THR A 204       2.438  28.830  20.475  1.00 69.14           H  
ATOM   1331  HA  THR A 204       4.534  27.091  19.255  1.00 69.14           H  
ATOM   1332  HB  THR A 204       4.742  26.192  21.356  1.00 69.14           H  
ATOM   1333  HG1 THR A 204       1.884  26.816  21.747  1.00 69.14           H  
ATOM   1334 1HG2 THR A 204       4.312  27.970  23.027  1.00 69.14           H  
ATOM   1335 2HG2 THR A 204       3.226  28.788  21.879  1.00 69.14           H  
ATOM   1336 3HG2 THR A 204       4.965  28.661  21.522  1.00 69.14           H  
ATOM   1337  N   ARG A 205       1.536  26.288  18.713  1.00 71.06           N  
ATOM   1338  CA  ARG A 205       0.626  25.246  18.258  1.00 51.86           C  
ATOM   1339  C   ARG A 205      -0.091  25.624  16.981  1.00 48.88           C  
ATOM   1340  O   ARG A 205      -0.401  26.797  16.755  1.00 50.97           O  
ATOM   1341  CB  ARG A 205      -0.407  24.914  19.342  1.00 51.02           C  
ATOM   1342  CG  ARG A 205       0.173  24.130  20.495  1.00 44.76           C  
ATOM   1343  CD  ARG A 205      -0.807  23.997  21.643  1.00 54.67           C  
ATOM   1344  NE  ARG A 205      -1.062  25.286  22.275  1.00 91.00           N  
ATOM   1345  CZ  ARG A 205      -2.261  25.672  22.703  1.00104.04           C  
ATOM   1346  NH1 ARG A 205      -3.314  24.874  22.550  1.00 87.11           N1+
ATOM   1347  NH2 ARG A 205      -2.420  26.858  23.274  1.00116.96           N  
ATOM   1348  HN  ARG A 205       1.258  27.317  18.620  1.00 70.21           H  
ATOM   1349  HA  ARG A 205       1.211  24.347  18.063  1.00 70.21           H  
ATOM   1350  HB1 ARG A 205      -0.815  25.848  19.729  1.00 70.21           H  
ATOM   1351  HB2 ARG A 205      -1.206  24.327  18.891  1.00 70.21           H  
ATOM   1352  HG1 ARG A 205       0.440  23.133  20.144  1.00 70.21           H  
ATOM   1353  HG2 ARG A 205       1.067  24.641  20.854  1.00 70.21           H  
ATOM   1354  HD1 ARG A 205      -1.747  23.597  21.262  1.00 70.21           H  
ATOM   1355  HD2 ARG A 205      -0.395  23.314  22.385  1.00 70.21           H  
ATOM   1356  HE  ARG A 205      -0.240  25.959  22.402  1.00 70.21           H  
ATOM   1357 1HH1 ARG A 205      -3.198  23.919  22.082  1.00 70.21           H  
ATOM   1358 2HH1 ARG A 205      -4.277  25.188  22.895  1.00 70.21           H  
ATOM   1359 1HH2 ARG A 205      -1.580  27.511  23.393  1.00 70.21           H  
ATOM   1360 2HH2 ARG A 205      -3.387  27.162  23.616  1.00 70.21           H  
ATOM   1361  N   VAL A 206      -0.352  24.619  16.149  1.00 57.62           N  
ATOM   1362  CA  VAL A 206      -1.183  24.808  14.966  1.00 39.64           C  
ATOM   1363  C   VAL A 206      -2.510  24.128  15.199  1.00 42.50           C  
ATOM   1364  O   VAL A 206      -2.565  23.045  15.787  1.00 45.41           O  
ATOM   1365  CB  VAL A 206      -0.561  24.199  13.717  1.00 44.95           C  
ATOM   1366  CG1 VAL A 206      -1.244  24.759  12.488  1.00 47.17           C  
ATOM   1367  CG2 VAL A 206       0.919  24.500  13.679  1.00 63.84           C  
ATOM   1368  HN  VAL A 206       0.057  23.651  16.352  1.00 48.73           H  
ATOM   1369  HA  VAL A 206      -1.346  25.873  14.805  1.00 48.73           H  
ATOM   1370  HB  VAL A 206      -0.702  23.119  13.741  1.00 48.73           H  
ATOM   1371 1HG1 VAL A 206      -0.799  24.324  11.593  1.00 48.73           H  
ATOM   1372 2HG1 VAL A 206      -1.120  25.842  12.464  1.00 48.73           H  
ATOM   1373 3HG1 VAL A 206      -2.306  24.516  12.519  1.00 48.73           H  
ATOM   1374 1HG2 VAL A 206       1.356  24.061  12.782  1.00 48.73           H  
ATOM   1375 2HG2 VAL A 206       1.399  24.077  14.561  1.00 48.73           H  
ATOM   1376 3HG2 VAL A 206       1.070  25.579  13.665  1.00 48.73           H  
ATOM   1377  N   TYR A 207      -3.579  24.770  14.745  1.00 50.46           N  
ATOM   1378  CA  TYR A 207      -4.919  24.264  14.999  1.00 44.03           C  
ATOM   1379  C   TYR A 207      -5.672  24.055  13.715  1.00 42.48           C  
ATOM   1380  O   TYR A 207      -5.803  24.976  12.891  1.00 54.38           O  
ATOM   1381  CB  TYR A 207      -5.728  25.241  15.856  1.00 44.34           C  
ATOM   1382  CG  TYR A 207      -5.059  25.664  17.138  1.00 36.73           C  
ATOM   1383  CD1 TYR A 207      -4.166  26.732  17.158  1.00 47.49           C  
ATOM   1384  CD2 TYR A 207      -5.330  25.011  18.331  1.00 54.33           C  
ATOM   1385  CE1 TYR A 207      -3.555  27.124  18.326  1.00 45.43           C  
ATOM   1386  CE2 TYR A 207      -4.729  25.396  19.497  1.00 55.29           C  
ATOM   1387  CZ  TYR A 207      -3.846  26.450  19.493  1.00 53.34           C  
ATOM   1388  OH  TYR A 207      -3.255  26.827  20.666  1.00 72.31           O  
ATOM   1389  HN  TYR A 207      -3.454  25.672  14.184  1.00 50.05           H  
ATOM   1390  HA  TYR A 207      -4.844  23.312  15.524  1.00 50.05           H  
ATOM   1391  HB1 TYR A 207      -5.917  26.135  15.262  1.00 50.05           H  
ATOM   1392  HB2 TYR A 207      -6.675  24.765  16.110  1.00 50.05           H  
ATOM   1393  HD1 TYR A 207      -3.948  27.266  16.233  1.00 50.05           H  
ATOM   1394  HD2 TYR A 207      -6.033  24.178  18.339  1.00 50.05           H  
ATOM   1395  HE1 TYR A 207      -2.850  27.956  18.329  1.00 50.05           H  
ATOM   1396  HE2 TYR A 207      -4.949  24.870  20.426  1.00 50.05           H  
ATOM   1397  HH  TYR A 207      -2.213  26.741  20.578  1.00 50.05           H  
ATOM   1398  N   LEU A 208      -6.183  22.841  13.561  1.00 47.36           N  
ATOM   1399  CA  LEU A 208      -7.071  22.525  12.457  1.00 45.04           C  
ATOM   1400  C   LEU A 208      -8.487  22.494  12.994  1.00 31.87           C  
ATOM   1401  O   LEU A 208      -8.782  21.774  13.960  1.00 38.31           O  
ATOM   1402  CB  LEU A 208      -6.704  21.173  11.853  1.00 59.45           C  
ATOM   1403  CG  LEU A 208      -5.225  21.007  11.511  1.00 48.71           C  
ATOM   1404  CD1 LEU A 208      -4.971  19.676  10.803  1.00 48.39           C  
ATOM   1405  CD2 LEU A 208      -4.766  22.195  10.669  1.00 30.60           C  
ATOM   1406  HN  LEU A 208      -5.934  22.076  14.266  1.00 43.72           H  
ATOM   1407  HA  LEU A 208      -6.990  23.298  11.693  1.00 43.72           H  
ATOM   1408  HB1 LEU A 208      -6.976  20.396  12.569  1.00 43.72           H  
ATOM   1409  HB2 LEU A 208      -7.282  21.042  10.938  1.00 43.72           H  
ATOM   1410  HG  LEU A 208      -4.658  21.011  12.442  1.00 43.72           H  
ATOM   1411 1HD1 LEU A 208      -3.910  19.584  10.571  1.00 43.72           H  
ATOM   1412 2HD1 LEU A 208      -5.550  19.638   9.880  1.00 43.72           H  
ATOM   1413 3HD1 LEU A 208      -5.272  18.855  11.454  1.00 43.72           H  
ATOM   1414 1HD2 LEU A 208      -3.710  22.079  10.423  1.00 43.72           H  
ATOM   1415 2HD2 LEU A 208      -4.908  23.117  11.232  1.00 43.72           H  
ATOM   1416 3HD2 LEU A 208      -5.350  22.237   9.750  1.00 43.72           H  
ATOM   1417  N   ILE A 209      -9.355  23.297  12.391  1.00 34.50           N  
ATOM   1418  CA  ILE A 209     -10.766  23.290  12.757  1.00 55.13           C  
ATOM   1419  C   ILE A 209     -11.487  22.287  11.869  1.00 48.77           C  
ATOM   1420  O   ILE A 209     -11.582  22.466  10.654  1.00 43.29           O  
ATOM   1421  CB  ILE A 209     -11.416  24.674  12.608  1.00 51.72           C  
ATOM   1422  CG1 ILE A 209     -10.531  25.749  13.244  1.00 52.78           C  
ATOM   1423  CG2 ILE A 209     -12.808  24.664  13.225  1.00 56.71           C  
ATOM   1424  CD1 ILE A 209     -11.042  27.161  13.048  1.00 51.95           C  
ATOM   1425  HN  ILE A 209      -9.013  23.961  11.625  1.00 49.36           H  
ATOM   1426  HA  ILE A 209     -10.858  22.969  13.795  1.00 49.36           H  
ATOM   1427  HB  ILE A 209     -11.513  24.895  11.545  1.00 49.36           H  
ATOM   1428 1HG1 ILE A 209     -10.469  25.552  14.314  1.00 49.36           H  
ATOM   1429 2HG1 ILE A 209      -9.537  25.680  12.803  1.00 49.36           H  
ATOM   1430 1HG2 ILE A 209     -13.262  25.649  13.116  1.00 49.36           H  
ATOM   1431 2HG2 ILE A 209     -12.736  24.414  14.284  1.00 49.36           H  
ATOM   1432 3HG2 ILE A 209     -13.425  23.922  12.718  1.00 49.36           H  
ATOM   1433 1HD1 ILE A 209     -10.361  27.864  13.528  1.00 49.36           H  
ATOM   1434 2HD1 ILE A 209     -12.033  27.254  13.494  1.00 49.36           H  
ATOM   1435 3HD1 ILE A 209     -11.102  27.382  11.983  1.00 49.36           H  
ATOM   1436  N   LEU A 210     -12.003  21.234  12.482  1.00 39.37           N  
ATOM   1437  CA  LEU A 210     -12.492  20.102  11.716  1.00 55.43           C  
ATOM   1438  C   LEU A 210     -13.957  19.781  11.928  1.00 58.50           C  
ATOM   1439  O   LEU A 210     -14.506  20.000  13.010  1.00 64.90           O  
ATOM   1440  CB  LEU A 210     -11.680  18.857  12.055  1.00 51.92           C  
ATOM   1441  CG  LEU A 210     -10.224  18.872  11.624  1.00 30.51           C  
ATOM   1442  CD1 LEU A 210      -9.502  17.700  12.272  1.00 53.95           C  
ATOM   1443  CD2 LEU A 210     -10.132  18.818  10.120  1.00 23.67           C  
ATOM   1444  HN  LEU A 210     -12.061  21.217  13.551  1.00 47.28           H  
ATOM   1445  HA  LEU A 210     -12.345  20.322  10.658  1.00 47.28           H  
ATOM   1446  HB1 LEU A 210     -11.706  18.726  13.137  1.00 47.28           H  
ATOM   1447  HB2 LEU A 210     -12.161  18.005  11.574  1.00 47.28           H  
ATOM   1448  HG  LEU A 210      -9.767  19.799  11.969  1.00 47.28           H  
ATOM   1449 1HD1 LEU A 210      -8.455  17.705  11.967  1.00 47.28           H  
ATOM   1450 2HD1 LEU A 210      -9.967  16.766  11.958  1.00 47.28           H  
ATOM   1451 3HD1 LEU A 210      -9.564  17.790  13.357  1.00 47.28           H  
ATOM   1452 1HD2 LEU A 210      -9.085  18.829   9.819  1.00 47.28           H  
ATOM   1453 2HD2 LEU A 210     -10.642  19.682   9.693  1.00 47.28           H  
ATOM   1454 3HD2 LEU A 210     -10.604  17.904   9.759  1.00 47.28           H  
ATOM   1455  N   GLU A 211     -14.578  19.237  10.887  1.00 43.31           N  
ATOM   1456  CA  GLU A 211     -15.915  18.705  11.010  1.00 58.03           C  
ATOM   1457  C   GLU A 211     -15.867  17.589  12.034  1.00 55.27           C  
ATOM   1458  O   GLU A 211     -14.929  16.780  12.042  1.00 36.42           O  
ATOM   1459  CB  GLU A 211     -16.397  18.171   9.666  1.00 67.48           C  
ATOM   1460  CG  GLU A 211     -17.482  17.115   9.771  1.00 58.82           C  
ATOM   1461  CD  GLU A 211     -17.877  16.570   8.416  1.00 64.86           C  
ATOM   1462  OE1 GLU A 211     -17.362  17.078   7.387  1.00 50.43           O  
ATOM   1463  OE2 GLU A 211     -18.703  15.633   8.382  1.00 54.23           O1-
ATOM   1464  HN  GLU A 211     -14.079  19.192   9.942  1.00 54.32           H  
ATOM   1465  HA  GLU A 211     -16.590  19.488  11.355  1.00 54.32           H  
ATOM   1466  HB1 GLU A 211     -16.788  19.007   9.086  1.00 54.32           H  
ATOM   1467  HB2 GLU A 211     -15.544  17.734   9.146  1.00 54.32           H  
ATOM   1468  HG1 GLU A 211     -17.115  16.294  10.387  1.00 54.32           H  
ATOM   1469  HG2 GLU A 211     -18.360  17.559  10.240  1.00 54.32           H  
ATOM   1470  N   TYR A 212     -16.862  17.564  12.917  1.00 54.73           N  
ATOM   1471  CA  TYR A 212     -16.932  16.525  13.935  1.00 54.62           C  
ATOM   1472  C   TYR A 212     -17.671  15.285  13.424  1.00 51.38           C  
ATOM   1473  O   TYR A 212     -18.736  15.397  12.810  1.00 61.07           O  
ATOM   1474  CB  TYR A 212     -17.603  17.076  15.189  1.00 38.49           C  
ATOM   1475  CG  TYR A 212     -17.851  16.036  16.254  1.00 42.66           C  
ATOM   1476  CD1 TYR A 212     -16.811  15.264  16.759  1.00 33.86           C  
ATOM   1477  CD2 TYR A 212     -19.130  15.832  16.769  1.00 55.98           C  
ATOM   1478  CE1 TYR A 212     -17.045  14.306  17.749  1.00 52.67           C  
ATOM   1479  CE2 TYR A 212     -19.375  14.882  17.757  1.00 46.57           C  
ATOM   1480  CZ  TYR A 212     -18.334  14.122  18.245  1.00 58.17           C  
ATOM   1481  OH  TYR A 212     -18.592  13.184  19.226  1.00 52.80           O  
ATOM   1482  HN  TYR A 212     -17.621  18.317  12.878  1.00 50.25           H  
ATOM   1483  HA  TYR A 212     -15.914  16.233  14.194  1.00 50.25           H  
ATOM   1484  HB1 TYR A 212     -16.963  17.852  15.609  1.00 50.25           H  
ATOM   1485  HB2 TYR A 212     -18.561  17.510  14.903  1.00 50.25           H  
ATOM   1486  HD1 TYR A 212     -15.800  15.409  16.378  1.00 50.25           H  
ATOM   1487  HD2 TYR A 212     -19.959  16.430  16.390  1.00 50.25           H  
ATOM   1488  HE1 TYR A 212     -16.221  13.705  18.132  1.00 50.25           H  
ATOM   1489  HE2 TYR A 212     -20.384  14.740  18.143  1.00 50.25           H  
ATOM   1490  HH  TYR A 212     -18.326  12.230  18.878  1.00 50.25           H  
ATOM   1491  N   ALA A 213     -17.099  14.108  13.667  1.00 36.33           N  
ATOM   1492  CA  ALA A 213     -17.786  12.855  13.358  1.00 44.70           C  
ATOM   1493  C   ALA A 213     -18.120  12.112  14.643  1.00 46.65           C  
ATOM   1494  O   ALA A 213     -17.245  11.488  15.249  1.00 33.54           O  
ATOM   1495  CB  ALA A 213     -16.931  11.977  12.447  1.00 58.34           C  
ATOM   1496  HN  ALA A 213     -16.119  14.079  14.095  1.00 43.91           H  
ATOM   1497  HA  ALA A 213     -18.717  13.088  12.840  1.00 43.91           H  
ATOM   1498  HB1 ALA A 213     -17.462  11.051  12.231  1.00 43.91           H  
ATOM   1499  HB2 ALA A 213     -15.988  11.747  12.944  1.00 43.91           H  
ATOM   1500  HB3 ALA A 213     -16.730  12.506  11.516  1.00 43.91           H  
ATOM   1501  N   PRO A 214     -19.407  12.138  15.028  1.00 48.81           N  
ATOM   1502  CA  PRO A 214     -19.923  11.665  16.322  1.00 41.29           C  
ATOM   1503  C   PRO A 214     -19.605  10.203  16.632  1.00 59.25           C  
ATOM   1504  O   PRO A 214     -19.312   9.873  17.787  1.00 43.45           O  
ATOM   1505  CB  PRO A 214     -21.439  11.822  16.171  1.00 42.10           C  
ATOM   1506  CG  PRO A 214     -21.617  12.860  15.108  1.00 56.26           C  
ATOM   1507  CD  PRO A 214     -20.482  12.646  14.156  1.00 47.24           C  
ATOM   1508  HA  PRO A 214     -19.559  12.305  17.125  1.00 48.34           H  
ATOM   1509  HB1 PRO A 214     -21.894  10.880  15.867  1.00 48.34           H  
ATOM   1510  HB2 PRO A 214     -21.885  12.155  17.109  1.00 48.34           H  
ATOM   1511  HG1 PRO A 214     -22.572  12.726  14.599  1.00 48.34           H  
ATOM   1512  HG2 PRO A 214     -21.571  13.860  15.538  1.00 48.34           H  
ATOM   1513  HD1 PRO A 214     -20.744  11.914  13.391  1.00 48.34           H  
ATOM   1514  HD2 PRO A 214     -20.190  13.581  13.679  1.00 48.34           H  
ATOM   1515  N   LEU A 215     -19.672   9.337  15.623  1.00 62.86           N  
ATOM   1516  CA  LEU A 215     -19.620   7.895  15.863  1.00 52.95           C  
ATOM   1517  C   LEU A 215     -18.230   7.282  15.904  1.00 58.46           C  
ATOM   1518  O   LEU A 215     -18.096   6.078  16.126  1.00 60.97           O  
ATOM   1519  CB  LEU A 215     -20.503   7.163  14.866  1.00 60.29           C  
ATOM   1520  CG  LEU A 215     -21.961   7.205  15.318  1.00 71.94           C  
ATOM   1521  CD1 LEU A 215     -22.882   7.531  14.146  1.00 55.54           C  
ATOM   1522  CD2 LEU A 215     -22.340   5.896  16.022  1.00 54.93           C  
ATOM   1523  HN  LEU A 215     -19.766   9.701  14.621  1.00 59.74           H  
ATOM   1524  HA  LEU A 215     -20.060   7.729  16.847  1.00 59.74           H  
ATOM   1525  HB1 LEU A 215     -20.416   7.640  13.890  1.00 59.74           H  
ATOM   1526  HB2 LEU A 215     -20.179   6.124  14.793  1.00 59.74           H  
ATOM   1527  HG  LEU A 215     -22.056   8.010  16.046  1.00 59.74           H  
ATOM   1528 1HD1 LEU A 215     -23.916   7.556  14.491  1.00 59.74           H  
ATOM   1529 2HD1 LEU A 215     -22.775   6.767  13.375  1.00 59.74           H  
ATOM   1530 3HD1 LEU A 215     -22.615   8.503  13.732  1.00 59.74           H  
ATOM   1531 1HD2 LEU A 215     -23.382   5.942  16.339  1.00 59.74           H  
ATOM   1532 2HD2 LEU A 215     -21.703   5.754  16.895  1.00 59.74           H  
ATOM   1533 3HD2 LEU A 215     -22.206   5.060  15.335  1.00 59.74           H  
ATOM   1534  N   GLY A 216     -17.203   8.101  15.685  1.00 67.68           N  
ATOM   1535  CA  GLY A 216     -15.827   7.644  15.810  1.00 49.24           C  
ATOM   1536  C   GLY A 216     -15.262   6.856  14.636  1.00 38.90           C  
ATOM   1537  O   GLY A 216     -15.660   7.035  13.476  1.00 35.18           O  
ATOM   1538  HN  GLY A 216     -17.394   9.118  15.411  1.00 47.75           H  
ATOM   1539  HA1 GLY A 216     -15.198   8.523  15.951  1.00 47.75           H  
ATOM   1540  HA2 GLY A 216     -15.768   7.008  16.693  1.00 47.75           H  
ATOM   1541  N   THR A 217     -14.326   5.969  14.956  1.00 31.94           N  
ATOM   1542  CA  THR A 217     -13.548   5.254  13.950  1.00 34.02           C  
ATOM   1543  C   THR A 217     -14.113   3.897  13.553  1.00 43.10           C  
ATOM   1544  O   THR A 217     -14.526   3.091  14.403  1.00 49.26           O  
ATOM   1545  CB  THR A 217     -12.115   5.032  14.430  1.00 52.20           C  
ATOM   1546  CG2 THR A 217     -11.405   6.386  14.643  1.00 34.43           C  
ATOM   1547  OG1 THR A 217     -12.130   4.270  15.649  1.00 38.25           O  
ATOM   1548  HN  THR A 217     -14.135   5.773  15.991  1.00 40.46           H  
ATOM   1549  HA  THR A 217     -13.508   5.874  13.055  1.00 40.46           H  
ATOM   1550  HB  THR A 217     -11.574   4.468  13.671  1.00 40.46           H  
ATOM   1551  HG1 THR A 217     -12.667   4.794  16.383  1.00 40.46           H  
ATOM   1552 1HG2 THR A 217     -10.385   6.212  14.985  1.00 40.46           H  
ATOM   1553 2HG2 THR A 217     -11.944   6.966  15.392  1.00 40.46           H  
ATOM   1554 3HG2 THR A 217     -11.383   6.937  13.703  1.00 40.46           H  
ATOM   1555  N   VAL A 218     -14.098   3.641  12.252  1.00 37.79           N  
ATOM   1556  CA  VAL A 218     -14.616   2.397  11.727  1.00 31.62           C  
ATOM   1557  C   VAL A 218     -13.806   1.253  12.315  1.00 31.34           C  
ATOM   1558  O   VAL A 218     -14.229   0.099  12.282  1.00 51.63           O  
ATOM   1559  CB  VAL A 218     -14.557   2.385  10.188  1.00 41.59           C  
ATOM   1560  CG1 VAL A 218     -15.363   1.227   9.633  1.00 49.33           C  
ATOM   1561  CG2 VAL A 218     -15.086   3.695   9.627  1.00 27.04           C  
ATOM   1562  HN  VAL A 218     -13.694   4.368  11.578  1.00 38.62           H  
ATOM   1563  HA  VAL A 218     -15.654   2.289  12.040  1.00 38.62           H  
ATOM   1564  HB  VAL A 218     -13.518   2.267   9.880  1.00 38.62           H  
ATOM   1565 1HG1 VAL A 218     -15.309   1.235   8.544  1.00 38.62           H  
ATOM   1566 2HG1 VAL A 218     -16.403   1.324   9.946  1.00 38.62           H  
ATOM   1567 3HG1 VAL A 218     -14.957   0.288  10.009  1.00 38.62           H  
ATOM   1568 1HG2 VAL A 218     -15.037   3.670   8.538  1.00 38.62           H  
ATOM   1569 2HG2 VAL A 218     -14.480   4.521   9.999  1.00 38.62           H  
ATOM   1570 3HG2 VAL A 218     -16.120   3.834   9.941  1.00 38.62           H  
ATOM   1571  N   TYR A 219     -12.648   1.592  12.876  1.00 32.74           N  
ATOM   1572  CA  TYR A 219     -11.749   0.612  13.496  1.00 43.71           C  
ATOM   1573  C   TYR A 219     -12.258   0.135  14.846  1.00 53.68           C  
ATOM   1574  O   TYR A 219     -11.999  -0.996  15.260  1.00 54.01           O  
ATOM   1575  CB  TYR A 219     -10.351   1.209  13.664  1.00 53.63           C  
ATOM   1576  CG  TYR A 219      -9.448   0.444  14.612  1.00 49.57           C  
ATOM   1577  CD1 TYR A 219      -8.767  -0.688  14.192  1.00 51.52           C  
ATOM   1578  CD2 TYR A 219      -9.263   0.869  15.918  1.00 37.33           C  
ATOM   1579  CE1 TYR A 219      -7.932  -1.378  15.054  1.00 78.61           C  
ATOM   1580  CE2 TYR A 219      -8.432   0.189  16.782  1.00 43.29           C  
ATOM   1581  CZ  TYR A 219      -7.768  -0.935  16.348  1.00 62.97           C  
ATOM   1582  OH  TYR A 219      -6.936  -1.625  17.202  1.00 63.82           O  
ATOM   1583  HN  TYR A 219     -12.361   2.623  12.875  1.00 52.07           H  
ATOM   1584  HA  TYR A 219     -11.675  -0.251  12.834  1.00 52.07           H  
ATOM   1585  HB1 TYR A 219      -9.873   1.234  12.685  1.00 52.07           H  
ATOM   1586  HB2 TYR A 219     -10.459   2.225  14.043  1.00 52.07           H  
ATOM   1587  HD1 TYR A 219      -8.891  -1.040  13.167  1.00 52.07           H  
ATOM   1588  HD2 TYR A 219      -9.786   1.759  16.268  1.00 52.07           H  
ATOM   1589  HE1 TYR A 219      -7.406  -2.269  14.710  1.00 52.07           H  
ATOM   1590  HE2 TYR A 219      -8.302   0.541  17.806  1.00 52.07           H  
ATOM   1591  HH  TYR A 219      -7.282  -2.611  17.309  1.00 52.07           H  
ATOM   1592  N   ARG A 220     -12.960   1.016  15.545  1.00 50.18           N  
ATOM   1593  CA  ARG A 220     -13.615   0.618  16.772  1.00 67.95           C  
ATOM   1594  C   ARG A 220     -14.803  -0.266  16.405  1.00 67.10           C  
ATOM   1595  O   ARG A 220     -14.950  -1.381  16.923  1.00 52.02           O  
ATOM   1596  CB  ARG A 220     -14.064   1.851  17.556  1.00 85.13           C  
ATOM   1597  CG  ARG A 220     -14.449   1.561  18.998  1.00 78.16           C  
ATOM   1598  CD  ARG A 220     -13.599   0.436  19.597  1.00 76.53           C  
ATOM   1599  NE  ARG A 220     -13.933   0.202  21.002  1.00123.23           N  
ATOM   1600  CZ  ARG A 220     -15.048  -0.396  21.422  1.00110.88           C  
ATOM   1601  NH1 ARG A 220     -15.949  -0.831  20.547  1.00 88.15           N1+
ATOM   1602  NH2 ARG A 220     -15.262  -0.556  22.722  1.00105.52           N  
ATOM   1603  HN  ARG A 220     -13.044   2.025  15.200  1.00 82.26           H  
ATOM   1604  HA  ARG A 220     -12.916   0.043  17.380  1.00 82.26           H  
ATOM   1605  HB1 ARG A 220     -13.247   2.572  17.557  1.00 82.26           H  
ATOM   1606  HB2 ARG A 220     -14.929   2.281  17.051  1.00 82.26           H  
ATOM   1607  HG1 ARG A 220     -14.305   2.465  19.590  1.00 82.26           H  
ATOM   1608  HG2 ARG A 220     -15.498   1.267  19.031  1.00 82.26           H  
ATOM   1609  HD1 ARG A 220     -13.777  -0.480  19.034  1.00 82.26           H  
ATOM   1610  HD2 ARG A 220     -12.547   0.710  19.525  1.00 82.26           H  
ATOM   1611  HE  ARG A 220     -13.235   0.533  21.742  1.00 82.26           H  
ATOM   1612 1HH1 ARG A 220     -15.782  -0.702  19.498  1.00 82.26           H  
ATOM   1613 2HH1 ARG A 220     -16.841  -1.310  20.892  1.00 82.26           H  
ATOM   1614 1HH2 ARG A 220     -14.540  -0.206  23.430  1.00 82.26           H  
ATOM   1615 2HH2 ARG A 220     -16.156  -1.036  23.062  1.00 82.26           H  
ATOM   1616  N   GLU A 221     -15.630   0.232  15.486  1.00 56.10           N  
ATOM   1617  CA  GLU A 221     -16.798  -0.505  15.022  1.00 57.70           C  
ATOM   1618  C   GLU A 221     -16.389  -1.895  14.540  1.00 62.71           C  
ATOM   1619  O   GLU A 221     -17.049  -2.896  14.846  1.00 67.23           O  
ATOM   1620  CB  GLU A 221     -17.506   0.259  13.905  1.00 35.52           C  
ATOM   1621  CG  GLU A 221     -18.840  -0.348  13.506  1.00 47.63           C  
ATOM   1622  CD  GLU A 221     -19.436   0.296  12.263  1.00 71.54           C  
ATOM   1623  OE1 GLU A 221     -18.673   0.842  11.433  1.00 59.99           O  
ATOM   1624  OE2 GLU A 221     -20.674   0.253  12.116  1.00 74.17           O1-
ATOM   1625  HN  GLU A 221     -15.429   1.200  15.077  1.00 59.18           H  
ATOM   1626  HA  GLU A 221     -17.490  -0.618  15.857  1.00 59.18           H  
ATOM   1627  HB1 GLU A 221     -17.680   1.280  14.242  1.00 59.18           H  
ATOM   1628  HB2 GLU A 221     -16.857   0.269  13.030  1.00 59.18           H  
ATOM   1629  HG1 GLU A 221     -18.694  -1.411  13.310  1.00 59.18           H  
ATOM   1630  HG2 GLU A 221     -19.540  -0.223  14.332  1.00 59.18           H  
ATOM   1631  N   LEU A 222     -15.294  -1.951  13.791  1.00 51.09           N  
ATOM   1632  CA  LEU A 222     -14.778  -3.224  13.308  1.00 71.18           C  
ATOM   1633  C   LEU A 222     -14.359  -4.106  14.476  1.00 58.51           C  
ATOM   1634  O   LEU A 222     -14.449  -5.332  14.404  1.00 62.34           O  
ATOM   1635  CB  LEU A 222     -13.591  -3.011  12.364  1.00 65.90           C  
ATOM   1636  CG  LEU A 222     -12.972  -4.283  11.776  1.00 58.06           C  
ATOM   1637  CD1 LEU A 222     -13.997  -5.103  10.973  1.00 54.60           C  
ATOM   1638  CD2 LEU A 222     -11.780  -3.922  10.921  1.00 64.03           C  
ATOM   1639  HN  LEU A 222     -14.783  -1.046  13.538  1.00 60.71           H  
ATOM   1640  HA  LEU A 222     -15.570  -3.732  12.758  1.00 60.71           H  
ATOM   1641  HB1 LEU A 222     -13.930  -2.390  11.535  1.00 60.71           H  
ATOM   1642  HB2 LEU A 222     -12.813  -2.485  12.918  1.00 60.71           H  
ATOM   1643  HG  LEU A 222     -12.620  -4.899  12.603  1.00 60.71           H  
ATOM   1644 1HD1 LEU A 222     -13.515  -5.996  10.574  1.00 60.71           H  
ATOM   1645 2HD1 LEU A 222     -14.381  -4.501  10.150  1.00 60.71           H  
ATOM   1646 3HD1 LEU A 222     -14.820  -5.395  11.624  1.00 60.71           H  
ATOM   1647 1HD2 LEU A 222     -11.343  -4.829  10.504  1.00 60.71           H  
ATOM   1648 2HD2 LEU A 222     -11.037  -3.408  11.530  1.00 60.71           H  
ATOM   1649 3HD2 LEU A 222     -12.099  -3.268  10.109  1.00 60.71           H  
ATOM   1650  N   GLN A 223     -13.900  -3.477  15.553  1.00 57.92           N  
ATOM   1651  CA  GLN A 223     -13.469  -4.222  16.724  1.00 54.76           C  
ATOM   1652  C   GLN A 223     -14.670  -4.758  17.491  1.00 67.06           C  
ATOM   1653  O   GLN A 223     -14.579  -5.793  18.155  1.00 54.33           O  
ATOM   1654  CB  GLN A 223     -12.611  -3.350  17.627  1.00 57.33           C  
ATOM   1655  CG  GLN A 223     -11.990  -4.112  18.780  1.00 76.96           C  
ATOM   1656  CD  GLN A 223     -10.751  -3.431  19.313  1.00 99.78           C  
ATOM   1657  NE2 GLN A 223     -10.396  -3.733  20.556  1.00110.59           N  
ATOM   1658  OE1 GLN A 223     -10.119  -2.636  18.614  1.00 96.36           O  
ATOM   1659  HN  GLN A 223     -13.846  -2.408  15.558  1.00 75.01           H  
ATOM   1660  HA  GLN A 223     -12.868  -5.069  16.392  1.00 75.01           H  
ATOM   1661  HB1 GLN A 223     -11.810  -2.915  17.028  1.00 75.01           H  
ATOM   1662  HB2 GLN A 223     -13.234  -2.554  18.033  1.00 75.01           H  
ATOM   1663  HG1 GLN A 223     -12.722  -4.189  19.584  1.00 75.01           H  
ATOM   1664  HG2 GLN A 223     -11.721  -5.111  18.436  1.00 75.01           H  
ATOM   1665 1HE2 GLN A 223     -10.978  -4.428  21.125  1.00 75.01           H  
ATOM   1666 2HE2 GLN A 223      -9.527  -3.283  20.989  1.00 75.01           H  
ATOM   1667  N   LYS A 224     -15.783  -4.035  17.408  1.00 55.54           N  
ATOM   1668  CA  LYS A 224     -17.038  -4.471  18.005  1.00 61.31           C  
ATOM   1669  C   LYS A 224     -17.522  -5.803  17.450  1.00 70.23           C  
ATOM   1670  O   LYS A 224     -17.567  -6.809  18.160  1.00 68.17           O  
ATOM   1671  CB  LYS A 224     -18.133  -3.434  17.777  1.00 74.46           C  
ATOM   1672  CG  LYS A 224     -18.189  -2.333  18.822  1.00 79.30           C  
ATOM   1673  CD  LYS A 224     -19.624  -1.878  19.024  1.00 86.02           C  
ATOM   1674  CE  LYS A 224     -20.329  -1.652  17.694  1.00 56.71           C  
ATOM   1675  NZ  LYS A 224     -21.809  -1.608  17.874  1.00 62.79           N1+
ATOM   1676  HN  LYS A 224     -15.756  -3.102  16.884  1.00 68.28           H  
ATOM   1677  HA  LYS A 224     -16.887  -4.581  19.079  1.00 68.28           H  
ATOM   1678  HB1 LYS A 224     -17.966  -2.971  16.804  1.00 68.28           H  
ATOM   1679  HB2 LYS A 224     -19.094  -3.949  17.775  1.00 68.28           H  
ATOM   1680  HG1 LYS A 224     -17.794  -2.711  19.765  1.00 68.28           H  
ATOM   1681  HG2 LYS A 224     -17.586  -1.489  18.488  1.00 68.28           H  
ATOM   1682  HD1 LYS A 224     -20.163  -2.641  19.586  1.00 68.28           H  
ATOM   1683  HD2 LYS A 224     -19.624  -0.945  19.588  1.00 68.28           H  
ATOM   1684  HE1 LYS A 224     -19.993  -0.706  17.269  1.00 68.28           H  
ATOM   1685  HE2 LYS A 224     -20.076  -2.466  17.015  1.00 68.28           H  
ATOM   1686  HZ1 LYS A 224     -22.279  -1.448  16.926  1.00 68.28           H  
ATOM   1687  HZ2 LYS A 224     -22.064  -0.808  18.537  1.00 68.28           H  
ATOM   1688  HZ3 LYS A 224     -22.146  -2.535  18.288  1.00 68.28           H  
ATOM   1689  N   LEU A 225     -17.891  -5.779  16.175  1.00 62.21           N  
ATOM   1690  CA  LEU A 225     -18.552  -6.904  15.527  1.00 57.60           C  
ATOM   1691  C   LEU A 225     -17.552  -7.988  15.128  1.00 43.57           C  
ATOM   1692  O   LEU A 225     -17.921  -9.120  14.840  1.00 73.63           O  
ATOM   1693  CB  LEU A 225     -19.298  -6.418  14.284  1.00 60.54           C  
ATOM   1694  CG  LEU A 225     -19.822  -4.975  14.356  1.00 77.07           C  
ATOM   1695  CD1 LEU A 225     -20.757  -4.650  13.179  1.00 38.51           C  
ATOM   1696  CD2 LEU A 225     -20.517  -4.687  15.691  1.00 52.73           C  
ATOM   1697  HN  LEU A 225     -17.695  -4.898  15.600  1.00 58.23           H  
ATOM   1698  HA  LEU A 225     -19.273  -7.332  16.222  1.00 58.23           H  
ATOM   1699  HB1 LEU A 225     -18.619  -6.487  13.434  1.00 58.23           H  
ATOM   1700  HB2 LEU A 225     -20.150  -7.078  14.123  1.00 58.23           H  
ATOM   1701  HG  LEU A 225     -18.962  -4.309  14.284  1.00 58.23           H  
ATOM   1702 1HD1 LEU A 225     -21.107  -3.622  13.265  1.00 58.23           H  
ATOM   1703 2HD1 LEU A 225     -21.612  -5.327  13.196  1.00 58.23           H  
ATOM   1704 3HD1 LEU A 225     -20.216  -4.772  12.240  1.00 58.23           H  
ATOM   1705 1HD2 LEU A 225     -20.873  -3.657  15.702  1.00 58.23           H  
ATOM   1706 2HD2 LEU A 225     -19.810  -4.835  16.508  1.00 58.23           H  
ATOM   1707 3HD2 LEU A 225     -21.362  -5.364  15.815  1.00 58.23           H  
ATOM   1708  N   SER A 226     -16.285  -7.594  15.131  1.00 68.70           N  
ATOM   1709  CA  SER A 226     -15.159  -8.412  14.689  1.00 70.36           C  
ATOM   1710  C   SER A 226     -15.088  -8.525  13.167  1.00 57.37           C  
ATOM   1711  O   SER A 226     -14.004  -8.671  12.610  1.00 61.66           O  
ATOM   1712  CB  SER A 226     -15.283  -9.833  15.283  1.00 58.01           C  
ATOM   1713  OG  SER A 226     -14.832  -9.885  16.615  1.00 73.94           O  
ATOM   1714  HN  SER A 226     -16.073  -6.606  15.483  1.00 65.01           H  
ATOM   1715  HA  SER A 226     -14.235  -7.960  15.051  1.00 65.01           H  
ATOM   1716  HB1 SER A 226     -16.329 -10.138  15.253  1.00 65.01           H  
ATOM   1717  HB2 SER A 226     -14.686 -10.519  14.681  1.00 65.01           H  
ATOM   1718  HG  SER A 226     -13.822  -9.599  16.654  1.00 65.01           H  
ATOM   1719  N   LYS A 227     -16.224  -8.320  12.504  1.00 51.63           N  
ATOM   1720  CA  LYS A 227     -16.287  -8.304  11.045  1.00 40.39           C  
ATOM   1721  C   LYS A 227     -17.556  -7.594  10.602  1.00 44.07           C  
ATOM   1722  O   LYS A 227     -18.481  -7.421  11.389  1.00 49.17           O  
ATOM   1723  CB  LYS A 227     -16.210  -9.704  10.402  1.00 36.13           C  
ATOM   1724  CG  LYS A 227     -16.362 -10.899  11.354  1.00 62.77           C  
ATOM   1725  CD  LYS A 227     -16.256 -12.249  10.607  1.00 63.48           C  
ATOM   1726  CE  LYS A 227     -15.601 -13.331  11.489  1.00 74.33           C  
ATOM   1727  NZ  LYS A 227     -15.780 -14.746  11.012  1.00 33.17           N1+
ATOM   1728  HN  LYS A 227     -17.124  -8.161  13.061  1.00 50.57           H  
ATOM   1729  HA  LYS A 227     -15.438  -7.725  10.682  1.00 50.57           H  
ATOM   1730  HB1 LYS A 227     -17.003  -9.771   9.656  1.00 50.57           H  
ATOM   1731  HB2 LYS A 227     -15.241  -9.792   9.911  1.00 50.57           H  
ATOM   1732  HG1 LYS A 227     -15.575 -10.851  12.107  1.00 50.57           H  
ATOM   1733  HG2 LYS A 227     -17.335 -10.841  11.840  1.00 50.57           H  
ATOM   1734  HD1 LYS A 227     -17.257 -12.578  10.327  1.00 50.57           H  
ATOM   1735  HD2 LYS A 227     -15.654 -12.111   9.709  1.00 50.57           H  
ATOM   1736  HE1 LYS A 227     -14.532 -13.124  11.536  1.00 50.57           H  
ATOM   1737  HE2 LYS A 227     -16.030 -13.255  12.488  1.00 50.57           H  
ATOM   1738  HZ1 LYS A 227     -15.291 -15.416  11.688  1.00 50.57           H  
ATOM   1739  HZ2 LYS A 227     -15.353 -14.851  10.036  1.00 50.57           H  
ATOM   1740  HZ3 LYS A 227     -16.823 -14.980  10.971  1.00 50.57           H  
ATOM   1741  N   PHE A 228     -17.580  -7.172   9.346  1.00 33.09           N  
ATOM   1742  CA  PHE A 228     -18.756  -6.567   8.763  1.00 50.81           C  
ATOM   1743  C   PHE A 228     -19.431  -7.565   7.841  1.00 73.36           C  
ATOM   1744  O   PHE A 228     -18.968  -8.700   7.684  1.00 63.53           O  
ATOM   1745  CB  PHE A 228     -18.386  -5.320   7.971  1.00 42.58           C  
ATOM   1746  CG  PHE A 228     -17.880  -4.201   8.822  1.00 70.90           C  
ATOM   1747  CD1 PHE A 228     -18.004  -4.256  10.205  1.00 66.76           C  
ATOM   1748  CD2 PHE A 228     -17.280  -3.089   8.245  1.00 67.94           C  
ATOM   1749  CE1 PHE A 228     -17.533  -3.222  11.001  1.00 68.31           C  
ATOM   1750  CE2 PHE A 228     -16.811  -2.052   9.028  1.00 63.93           C  
ATOM   1751  CZ  PHE A 228     -16.937  -2.118  10.411  1.00 77.43           C  
ATOM   1752  HN  PHE A 228     -16.702  -7.283   8.744  1.00 61.69           H  
ATOM   1753  HA  PHE A 228     -19.447  -6.292   9.559  1.00 61.69           H  
ATOM   1754  HB1 PHE A 228     -17.610  -5.585   7.253  1.00 61.69           H  
ATOM   1755  HB2 PHE A 228     -19.272  -4.975   7.439  1.00 61.69           H  
ATOM   1756  HD1 PHE A 228     -18.475  -5.122  10.670  1.00 61.69           H  
ATOM   1757  HD2 PHE A 228     -17.178  -3.034   7.161  1.00 61.69           H  
ATOM   1758  HE1 PHE A 228     -17.631  -3.278  12.085  1.00 61.69           H  
ATOM   1759  HE2 PHE A 228     -16.343  -1.185   8.563  1.00 61.69           H  
ATOM   1760  HZ  PHE A 228     -16.568  -1.301  11.032  1.00 61.69           H  
ATOM   1761  N   ASP A 229     -20.534  -7.138   7.237  1.00 51.23           N  
ATOM   1762  CA  ASP A 229     -21.214  -7.941   6.238  1.00 40.77           C  
ATOM   1763  C   ASP A 229     -21.111  -7.218   4.905  1.00 61.47           C  
ATOM   1764  O   ASP A 229     -20.455  -6.172   4.808  1.00 57.74           O  
ATOM   1765  CB  ASP A 229     -22.677  -8.187   6.615  1.00 50.45           C  
ATOM   1766  CG  ASP A 229     -23.518  -6.927   6.544  1.00 60.65           C  
ATOM   1767  OD1 ASP A 229     -23.851  -6.380   7.619  1.00 93.79           O  
ATOM   1768  OD2 ASP A 229     -23.839  -6.485   5.417  1.00 49.61           O1-
ATOM   1769  HN  ASP A 229     -20.931  -6.178   7.493  1.00 58.21           H  
ATOM   1770  HA  ASP A 229     -20.706  -8.902   6.156  1.00 58.21           H  
ATOM   1771  HB1 ASP A 229     -23.095  -8.925   5.929  1.00 58.21           H  
ATOM   1772  HB2 ASP A 229     -22.714  -8.575   7.633  1.00 58.21           H  
ATOM   1773  N   GLU A 230     -21.770  -7.770   3.888  1.00 41.37           N  
ATOM   1774  CA  GLU A 230     -21.561  -7.326   2.517  1.00 40.26           C  
ATOM   1775  C   GLU A 230     -22.278  -6.016   2.202  1.00 57.20           C  
ATOM   1776  O   GLU A 230     -21.853  -5.265   1.325  1.00 57.95           O  
ATOM   1777  CB  GLU A 230     -21.940  -8.443   1.539  1.00 58.53           C  
ATOM   1778  CG  GLU A 230     -21.499  -9.844   2.016  1.00 78.13           C  
ATOM   1779  CD  GLU A 230     -21.340 -10.863   0.881  1.00 72.87           C  
ATOM   1780  OE1 GLU A 230     -21.589 -12.067   1.119  1.00 64.34           O  
ATOM   1781  OE2 GLU A 230     -20.945 -10.473  -0.237  1.00 51.72           O1-
ATOM   1782  HN  GLU A 230     -22.468  -8.557   4.083  1.00 58.04           H  
ATOM   1783  HA  GLU A 230     -20.493  -7.144   2.397  1.00 58.04           H  
ATOM   1784  HB1 GLU A 230     -23.023  -8.444   1.416  1.00 58.04           H  
ATOM   1785  HB2 GLU A 230     -21.465  -8.239   0.579  1.00 58.04           H  
ATOM   1786  HG1 GLU A 230     -20.541  -9.748   2.527  1.00 58.04           H  
ATOM   1787  HG2 GLU A 230     -22.247 -10.221   2.713  1.00 58.04           H  
ATOM   1788  N   GLN A 231     -23.365  -5.766   2.923  1.00 67.55           N  
ATOM   1789  CA  GLN A 231     -24.071  -4.501   2.849  1.00 87.62           C  
ATOM   1790  C   GLN A 231     -23.162  -3.407   3.309  1.00 67.29           C  
ATOM   1791  O   GLN A 231     -22.815  -2.487   2.559  1.00 43.73           O  
ATOM   1792  CB  GLN A 231     -25.191  -4.511   3.849  1.00102.67           C  
ATOM   1793  CG  GLN A 231     -26.224  -5.491   3.483  1.00103.70           C  
ATOM   1794  CD  GLN A 231     -27.321  -5.566   4.513  1.00144.47           C  
ATOM   1795  NE2 GLN A 231     -28.504  -5.926   4.072  1.00221.87           N  
ATOM   1796  OE1 GLN A 231     -27.124  -5.248   5.692  1.00103.59           O  
ATOM   1797  HN  GLN A 231     -23.733  -6.525   3.581  1.00104.72           H  
ATOM   1798  HA  GLN A 231     -24.441  -4.312   1.841  1.00104.72           H  
ATOM   1799  HB1 GLN A 231     -24.790  -4.767   4.829  1.00104.72           H  
ATOM   1800  HB2 GLN A 231     -25.641  -3.519   3.887  1.00104.72           H  
ATOM   1801  HG1 GLN A 231     -26.659  -5.203   2.526  1.00104.72           H  
ATOM   1802  HG2 GLN A 231     -25.760  -6.473   3.391  1.00104.72           H  
ATOM   1803 1HE2 GLN A 231     -28.644  -6.146   3.034  1.00104.72           H  
ATOM   1804 2HE2 GLN A 231     -29.329  -6.000   4.750  1.00104.72           H  
ATOM   1805  N   ARG A 232     -22.774  -3.559   4.571  1.00 38.78           N  
ATOM   1806  CA  ARG A 232     -21.926  -2.616   5.247  1.00 63.96           C  
ATOM   1807  C   ARG A 232     -20.730  -2.379   4.336  1.00 68.40           C  
ATOM   1808  O   ARG A 232     -20.515  -1.270   3.823  1.00 41.50           O  
ATOM   1809  CB  ARG A 232     -21.524  -3.179   6.602  1.00 61.89           C  
ATOM   1810  CG  ARG A 232     -20.717  -2.198   7.422  1.00 67.73           C  
ATOM   1811  CD  ARG A 232     -20.963  -2.345   8.915  1.00 63.77           C  
ATOM   1812  NE  ARG A 232     -22.070  -1.501   9.365  1.00 83.56           N  
ATOM   1813  CZ  ARG A 232     -22.563  -1.508  10.599  1.00 67.44           C  
ATOM   1814  NH1 ARG A 232     -22.051  -2.317  11.522  1.00 54.31           N1+
ATOM   1815  NH2 ARG A 232     -23.571  -0.706  10.913  1.00 71.07           N  
ATOM   1816  HN  ARG A 232     -23.107  -4.422   5.108  1.00 62.04           H  
ATOM   1817  HA  ARG A 232     -22.465  -1.679   5.389  1.00 62.04           H  
ATOM   1818  HB1 ARG A 232     -22.427  -3.437   7.155  1.00 62.04           H  
ATOM   1819  HB2 ARG A 232     -20.926  -4.077   6.444  1.00 62.04           H  
ATOM   1820  HG1 ARG A 232     -19.658  -2.366   7.225  1.00 62.04           H  
ATOM   1821  HG2 ARG A 232     -20.988  -1.186   7.121  1.00 62.04           H  
ATOM   1822  HD1 ARG A 232     -21.201  -3.386   9.133  1.00 62.04           H  
ATOM   1823  HD2 ARG A 232     -20.059  -2.058   9.451  1.00 62.04           H  
ATOM   1824  HE  ARG A 232     -22.511  -0.835   8.654  1.00 62.04           H  
ATOM   1825 1HH1 ARG A 232     -21.238  -2.967  11.272  1.00 62.04           H  
ATOM   1826 2HH1 ARG A 232     -22.452  -2.319  12.514  1.00 62.04           H  
ATOM   1827 1HH2 ARG A 232     -23.987  -0.054  10.172  1.00 62.04           H  
ATOM   1828 2HH2 ARG A 232     -23.970  -0.710  11.906  1.00 62.04           H  
ATOM   1829  N   THR A 233     -19.984  -3.449   4.099  1.00 56.24           N  
ATOM   1830  CA  THR A 233     -18.812  -3.373   3.250  1.00 65.70           C  
ATOM   1831  C   THR A 233     -19.036  -2.636   1.922  1.00 49.60           C  
ATOM   1832  O   THR A 233     -18.458  -1.570   1.694  1.00 50.38           O  
ATOM   1833  CB  THR A 233     -18.242  -4.765   2.991  1.00 54.72           C  
ATOM   1834  CG2 THR A 233     -16.872  -4.647   2.324  1.00 48.82           C  
ATOM   1835  OG1 THR A 233     -18.131  -5.473   4.239  1.00 47.95           O  
ATOM   1836  HN  THR A 233     -20.251  -4.385   4.544  1.00 53.34           H  
ATOM   1837  HA  THR A 233     -18.054  -2.816   3.801  1.00 53.34           H  
ATOM   1838  HB  THR A 233     -18.915  -5.310   2.329  1.00 53.34           H  
ATOM   1839  HG1 THR A 233     -17.492  -4.947   4.885  1.00 53.34           H  
ATOM   1840 1HG2 THR A 233     -16.469  -5.643   2.141  1.00 53.34           H  
ATOM   1841 2HG2 THR A 233     -16.196  -4.096   2.978  1.00 53.34           H  
ATOM   1842 3HG2 THR A 233     -16.973  -4.116   1.377  1.00 53.34           H  
ATOM   1843  N   ALA A 234     -19.864  -3.202   1.052  1.00 42.55           N  
ATOM   1844  CA  ALA A 234     -20.075  -2.645  -0.281  1.00 59.08           C  
ATOM   1845  C   ALA A 234     -20.476  -1.178  -0.256  1.00 44.85           C  
ATOM   1846  O   ALA A 234     -20.174  -0.420  -1.188  1.00 27.05           O  
ATOM   1847  CB  ALA A 234     -21.110  -3.468  -1.041  1.00 63.51           C  
ATOM   1848  HN  ALA A 234     -20.391  -4.089   1.336  1.00 47.41           H  
ATOM   1849  HA  ALA A 234     -19.132  -2.720  -0.823  1.00 47.41           H  
ATOM   1850  HB1 ALA A 234     -21.257  -3.041  -2.033  1.00 47.41           H  
ATOM   1851  HB2 ALA A 234     -22.055  -3.455  -0.497  1.00 47.41           H  
ATOM   1852  HB3 ALA A 234     -20.760  -4.495  -1.136  1.00 47.41           H  
ATOM   1853  N   THR A 235     -21.149  -0.775   0.815  1.00 56.47           N  
ATOM   1854  CA  THR A 235     -21.578   0.608   0.959  1.00 72.95           C  
ATOM   1855  C   THR A 235     -20.420   1.500   1.392  1.00 51.04           C  
ATOM   1856  O   THR A 235     -20.226   2.594   0.850  1.00 27.52           O  
ATOM   1857  CB  THR A 235     -22.724   0.735   1.986  1.00 73.17           C  
ATOM   1858  CG2 THR A 235     -23.877  -0.087   1.574  1.00 65.18           C  
ATOM   1859  OG1 THR A 235     -22.291   0.244   3.248  1.00 47.25           O  
ATOM   1860  HN  THR A 235     -21.380  -1.480   1.585  1.00 56.23           H  
ATOM   1861  HA  THR A 235     -21.941   0.959  -0.007  1.00 56.23           H  
ATOM   1862  HB  THR A 235     -23.026   1.779   2.078  1.00 56.23           H  
ATOM   1863  HG1 THR A 235     -22.017  -0.765   3.155  1.00 56.23           H  
ATOM   1864 1HG2 THR A 235     -24.677   0.014   2.308  1.00 56.23           H  
ATOM   1865 2HG2 THR A 235     -23.574  -1.132   1.508  1.00 56.23           H  
ATOM   1866 3HG2 THR A 235     -24.234   0.250   0.601  1.00 56.23           H  
ATOM   1867  N   TYR A 236     -19.673   1.046   2.394  1.00 40.06           N  
ATOM   1868  CA  TYR A 236     -18.428   1.721   2.749  1.00 56.63           C  
ATOM   1869  C   TYR A 236     -17.512   1.884   1.536  1.00 47.39           C  
ATOM   1870  O   TYR A 236     -16.892   2.938   1.359  1.00 45.90           O  
ATOM   1871  CB  TYR A 236     -17.674   0.951   3.830  1.00 60.41           C  
ATOM   1872  CG  TYR A 236     -18.286   1.070   5.200  1.00 43.61           C  
ATOM   1873  CD1 TYR A 236     -19.294   1.987   5.453  1.00 50.56           C  
ATOM   1874  CD2 TYR A 236     -17.860   0.258   6.240  1.00 38.58           C  
ATOM   1875  CE1 TYR A 236     -19.865   2.094   6.707  1.00 60.72           C  
ATOM   1876  CE2 TYR A 236     -18.422   0.356   7.497  1.00 65.14           C  
ATOM   1877  CZ  TYR A 236     -19.425   1.276   7.730  1.00 73.70           C  
ATOM   1878  OH  TYR A 236     -19.985   1.374   8.991  1.00 67.33           O  
ATOM   1879  HN  TYR A 236     -19.986   0.182   2.943  1.00 54.17           H  
ATOM   1880  HA  TYR A 236     -18.670   2.711   3.135  1.00 54.17           H  
ATOM   1881  HB1 TYR A 236     -17.657  -0.103   3.552  1.00 54.17           H  
ATOM   1882  HB2 TYR A 236     -16.654   1.332   3.875  1.00 54.17           H  
ATOM   1883  HD1 TYR A 236     -19.642   2.635   4.649  1.00 54.17           H  
ATOM   1884  HD2 TYR A 236     -17.068  -0.469   6.062  1.00 54.17           H  
ATOM   1885  HE1 TYR A 236     -20.658   2.819   6.889  1.00 54.17           H  
ATOM   1886  HE2 TYR A 236     -18.075  -0.291   8.303  1.00 54.17           H  
ATOM   1887  HH  TYR A 236     -19.839   2.345   9.364  1.00 54.17           H  
ATOM   1888  N   ILE A 237     -17.421   0.832   0.716  1.00 42.02           N  
ATOM   1889  CA  ILE A 237     -16.508   0.803  -0.428  1.00 45.39           C  
ATOM   1890  C   ILE A 237     -16.894   1.806  -1.504  1.00 49.66           C  
ATOM   1891  O   ILE A 237     -16.032   2.464  -2.106  1.00 51.97           O  
ATOM   1892  CB  ILE A 237     -16.433  -0.594  -1.032  1.00 40.35           C  
ATOM   1893  CG1 ILE A 237     -15.823  -1.572  -0.022  1.00 43.43           C  
ATOM   1894  CG2 ILE A 237     -15.585  -0.561  -2.279  1.00 33.21           C  
ATOM   1895  CD1 ILE A 237     -14.402  -1.216   0.380  1.00 30.55           C  
ATOM   1896  HN  ILE A 237     -18.040  -0.021   0.903  1.00 42.07           H  
ATOM   1897  HA  ILE A 237     -15.513   1.066  -0.069  1.00 42.07           H  
ATOM   1898  HB  ILE A 237     -17.438  -0.927  -1.291  1.00 42.07           H  
ATOM   1899 1HG1 ILE A 237     -16.445  -1.576   0.873  1.00 42.07           H  
ATOM   1900 2HG1 ILE A 237     -15.817  -2.567  -0.466  1.00 42.07           H  
ATOM   1901 1HG2 ILE A 237     -15.532  -1.561  -2.709  1.00 42.07           H  
ATOM   1902 2HG2 ILE A 237     -14.581  -0.221  -2.026  1.00 42.07           H  
ATOM   1903 3HG2 ILE A 237     -16.029   0.123  -3.002  1.00 42.07           H  
ATOM   1904 1HD1 ILE A 237     -14.032  -1.949   1.097  1.00 42.07           H  
ATOM   1905 2HD1 ILE A 237     -14.390  -0.226   0.836  1.00 42.07           H  
ATOM   1906 3HD1 ILE A 237     -13.763  -1.216  -0.503  1.00 42.07           H  
ATOM   1907  N   THR A 238     -18.201   1.917  -1.732  1.00 44.05           N  
ATOM   1908  CA  THR A 238     -18.743   2.928  -2.646  1.00 61.41           C  
ATOM   1909  C   THR A 238     -18.453   4.327  -2.132  1.00 50.01           C  
ATOM   1910  O   THR A 238     -18.076   5.220  -2.898  1.00 45.89           O  
ATOM   1911  CB  THR A 238     -20.256   2.725  -2.858  1.00 44.29           C  
ATOM   1912  CG2 THR A 238     -20.560   1.368  -3.416  1.00 56.43           C  
ATOM   1913  OG1 THR A 238     -20.899   2.813  -1.592  1.00 80.27           O  
ATOM   1914  HN  THR A 238     -18.875   1.250  -1.235  1.00 54.62           H  
ATOM   1915  HA  THR A 238     -18.248   2.813  -3.610  1.00 54.62           H  
ATOM   1916  HB  THR A 238     -20.643   3.495  -3.525  1.00 54.62           H  
ATOM   1917  HG1 THR A 238     -20.521   2.069  -0.955  1.00 54.62           H  
ATOM   1918 1HG2 THR A 238     -21.636   1.263  -3.551  1.00 54.62           H  
ATOM   1919 2HG2 THR A 238     -20.204   0.603  -2.727  1.00 54.62           H  
ATOM   1920 3HG2 THR A 238     -20.060   1.250  -4.378  1.00 54.62           H  
ATOM   1921  N   GLU A 239     -18.669   4.492  -0.829  1.00 52.02           N  
ATOM   1922  CA  GLU A 239     -18.453   5.748  -0.139  1.00 49.39           C  
ATOM   1923  C   GLU A 239     -17.004   6.165  -0.286  1.00 52.12           C  
ATOM   1924  O   GLU A 239     -16.700   7.331  -0.567  1.00 52.25           O  
ATOM   1925  CB  GLU A 239     -18.798   5.588   1.343  1.00 62.24           C  
ATOM   1926  CG  GLU A 239     -20.262   5.820   1.673  1.00 55.03           C  
ATOM   1927  CD  GLU A 239     -20.645   5.309   3.047  1.00 48.12           C  
ATOM   1928  OE1 GLU A 239     -19.894   4.494   3.625  1.00 57.19           O  
ATOM   1929  OE2 GLU A 239     -21.707   5.721   3.550  1.00 65.32           O1-
ATOM   1930  HN  GLU A 239     -19.019   3.655  -0.263  1.00 54.85           H  
ATOM   1931  HA  GLU A 239     -19.093   6.514  -0.577  1.00 54.85           H  
ATOM   1932  HB1 GLU A 239     -18.536   4.575   1.647  1.00 54.85           H  
ATOM   1933  HB2 GLU A 239     -18.203   6.304   1.911  1.00 54.85           H  
ATOM   1934  HG1 GLU A 239     -20.462   6.890   1.631  1.00 54.85           H  
ATOM   1935  HG2 GLU A 239     -20.871   5.307   0.929  1.00 54.85           H  
ATOM   1936  N   LEU A 240     -16.112   5.191  -0.112  1.00 49.20           N  
ATOM   1937  CA  LEU A 240     -14.679   5.409  -0.260  1.00 43.03           C  
ATOM   1938  C   LEU A 240     -14.310   5.712  -1.713  1.00 47.94           C  
ATOM   1939  O   LEU A 240     -13.596   6.683  -1.999  1.00 42.75           O  
ATOM   1940  CB  LEU A 240     -13.910   4.194   0.253  1.00 39.38           C  
ATOM   1941  CG  LEU A 240     -13.818   4.097   1.778  1.00 35.92           C  
ATOM   1942  CD1 LEU A 240     -13.374   2.717   2.212  1.00 37.13           C  
ATOM   1943  CD2 LEU A 240     -12.874   5.151   2.321  1.00 51.40           C  
ATOM   1944  HN  LEU A 240     -16.461   4.213   0.146  1.00 43.34           H  
ATOM   1945  HA  LEU A 240     -14.401   6.270   0.348  1.00 43.34           H  
ATOM   1946  HB1 LEU A 240     -14.407   3.296  -0.115  1.00 43.34           H  
ATOM   1947  HB2 LEU A 240     -12.897   4.239  -0.146  1.00 43.34           H  
ATOM   1948  HG  LEU A 240     -14.810   4.282   2.192  1.00 43.34           H  
ATOM   1949 1HD1 LEU A 240     -13.318   2.679   3.300  1.00 43.34           H  
ATOM   1950 2HD1 LEU A 240     -12.392   2.502   1.790  1.00 43.34           H  
ATOM   1951 3HD1 LEU A 240     -14.091   1.976   1.859  1.00 43.34           H  
ATOM   1952 1HD2 LEU A 240     -12.821   5.068   3.406  1.00 43.34           H  
ATOM   1953 2HD2 LEU A 240     -13.240   6.142   2.051  1.00 43.34           H  
ATOM   1954 3HD2 LEU A 240     -11.881   5.003   1.896  1.00 43.34           H  
ATOM   1955  N   ALA A 241     -14.816   4.893  -2.631  1.00 39.84           N  
ATOM   1956  CA  ALA A 241     -14.489   5.055  -4.044  1.00 45.57           C  
ATOM   1957  C   ALA A 241     -14.888   6.443  -4.532  1.00 49.54           C  
ATOM   1958  O   ALA A 241     -14.203   7.041  -5.370  1.00 35.61           O  
ATOM   1959  CB  ALA A 241     -15.163   3.978  -4.870  1.00 39.02           C  
ATOM   1960  HN  ALA A 241     -15.473   4.104  -2.330  1.00 41.92           H  
ATOM   1961  HA  ALA A 241     -13.411   4.950  -4.159  1.00 41.92           H  
ATOM   1962  HB1 ALA A 241     -14.909   4.113  -5.921  1.00 41.92           H  
ATOM   1963  HB2 ALA A 241     -16.243   4.046  -4.746  1.00 41.92           H  
ATOM   1964  HB3 ALA A 241     -14.821   2.997  -4.537  1.00 41.92           H  
ATOM   1965  N   ASN A 242     -15.994   6.954  -3.995  1.00 47.75           N  
ATOM   1966  CA  ASN A 242     -16.495   8.260  -4.399  1.00 53.21           C  
ATOM   1967  C   ASN A 242     -15.574   9.363  -3.943  1.00 49.66           C  
ATOM   1968  O   ASN A 242     -15.280  10.292  -4.690  1.00 39.43           O  
ATOM   1969  CB  ASN A 242     -17.899   8.479  -3.858  1.00 51.21           C  
ATOM   1970  CG  ASN A 242     -18.923   7.665  -4.598  1.00 58.21           C  
ATOM   1971  ND2 ASN A 242     -19.832   7.040  -3.861  1.00 51.37           N  
ATOM   1972  OD1 ASN A 242     -18.886   7.580  -5.824  1.00 55.38           O  
ATOM   1973  HN  ASN A 242     -16.524   6.396  -3.252  1.00 50.78           H  
ATOM   1974  HA  ASN A 242     -16.542   8.284  -5.488  1.00 50.78           H  
ATOM   1975  HB1 ASN A 242     -17.918   8.195  -2.805  1.00 50.78           H  
ATOM   1976  HB2 ASN A 242     -18.152   9.534  -3.955  1.00 50.78           H  
ATOM   1977 1HD2 ASN A 242     -19.811   7.131  -2.795  1.00 50.78           H  
ATOM   1978 2HD2 ASN A 242     -20.586   6.446  -4.333  1.00 50.78           H  
ATOM   1979  N   ALA A 243     -15.113   9.250  -2.706  1.00 48.46           N  
ATOM   1980  CA  ALA A 243     -14.173  10.215  -2.169  1.00 56.55           C  
ATOM   1981  C   ALA A 243     -12.900  10.262  -3.014  1.00 51.58           C  
ATOM   1982  O   ALA A 243     -12.537  11.320  -3.527  1.00 44.39           O  
ATOM   1983  CB  ALA A 243     -13.852   9.886  -0.726  1.00 71.27           C  
ATOM   1984  HN  ALA A 243     -15.438   8.434  -2.095  1.00 54.45           H  
ATOM   1985  HA  ALA A 243     -14.640  11.200  -2.200  1.00 54.45           H  
ATOM   1986  HB1 ALA A 243     -13.146  10.618  -0.335  1.00 54.45           H  
ATOM   1987  HB2 ALA A 243     -13.412   8.891  -0.669  1.00 54.45           H  
ATOM   1988  HB3 ALA A 243     -14.767   9.912  -0.135  1.00 54.45           H  
ATOM   1989  N   LEU A 244     -12.235   9.114  -3.158  1.00 41.88           N  
ATOM   1990  CA  LEU A 244     -10.991   9.024  -3.927  1.00 50.95           C  
ATOM   1991  C   LEU A 244     -11.162   9.542  -5.358  1.00 67.29           C  
ATOM   1992  O   LEU A 244     -10.291  10.243  -5.898  1.00 45.63           O  
ATOM   1993  CB  LEU A 244     -10.508   7.578  -3.972  1.00 46.31           C  
ATOM   1994  CG  LEU A 244     -10.375   6.832  -2.643  1.00 60.89           C  
ATOM   1995  CD1 LEU A 244     -10.074   5.340  -2.865  1.00 54.90           C  
ATOM   1996  CD2 LEU A 244      -9.313   7.482  -1.754  1.00 46.24           C  
ATOM   1997  HN  LEU A 244     -12.624   8.229  -2.698  1.00 51.76           H  
ATOM   1998  HA  LEU A 244     -10.232   9.628  -3.429  1.00 51.76           H  
ATOM   1999  HB1 LEU A 244     -11.210   7.019  -4.591  1.00 51.76           H  
ATOM   2000  HB2 LEU A 244      -9.526   7.577  -4.446  1.00 51.76           H  
ATOM   2001  HG  LEU A 244     -11.331   6.904  -2.124  1.00 51.76           H  
ATOM   2002 1HD1 LEU A 244      -9.986   4.839  -1.901  1.00 51.76           H  
ATOM   2003 2HD1 LEU A 244      -9.139   5.236  -3.415  1.00 51.76           H  
ATOM   2004 3HD1 LEU A 244     -10.884   4.887  -3.437  1.00 51.76           H  
ATOM   2005 1HD2 LEU A 244      -9.238   6.934  -0.815  1.00 51.76           H  
ATOM   2006 2HD2 LEU A 244      -9.593   8.516  -1.549  1.00 51.76           H  
ATOM   2007 3HD2 LEU A 244      -8.350   7.462  -2.264  1.00 51.76           H  
ATOM   2008  N   SER A 245     -12.289   9.179  -5.969  1.00 59.69           N  
ATOM   2009  CA  SER A 245     -12.594   9.601  -7.329  1.00 40.61           C  
ATOM   2010  C   SER A 245     -12.751  11.107  -7.364  1.00 42.31           C  
ATOM   2011  O   SER A 245     -12.270  11.766  -8.292  1.00 63.98           O  
ATOM   2012  CB  SER A 245     -13.856   8.916  -7.837  1.00 36.91           C  
ATOM   2013  OG  SER A 245     -13.984   9.108  -9.232  1.00 60.53           O  
ATOM   2014  HN  SER A 245     -12.989   8.562  -5.446  1.00 50.67           H  
ATOM   2015  HA  SER A 245     -11.762   9.322  -7.975  1.00 50.67           H  
ATOM   2016  HB1 SER A 245     -13.798   7.849  -7.624  1.00 50.67           H  
ATOM   2017  HB2 SER A 245     -14.724   9.341  -7.334  1.00 50.67           H  
ATOM   2018  HG  SER A 245     -14.041  10.136  -9.440  1.00 50.67           H  
ATOM   2019  N   TYR A 246     -13.419  11.652  -6.349  1.00 47.36           N  
ATOM   2020  CA  TYR A 246     -13.464  13.098  -6.161  1.00 53.40           C  
ATOM   2021  C   TYR A 246     -12.046  13.622  -5.979  1.00 53.22           C  
ATOM   2022  O   TYR A 246     -11.655  14.623  -6.582  1.00 51.77           O  
ATOM   2023  CB  TYR A 246     -14.307  13.485  -4.932  1.00 54.38           C  
ATOM   2024  CG  TYR A 246     -14.181  14.959  -4.572  1.00 66.78           C  
ATOM   2025  CD1 TYR A 246     -13.185  15.406  -3.704  1.00 65.37           C  
ATOM   2026  CD2 TYR A 246     -15.040  15.908  -5.122  1.00 64.56           C  
ATOM   2027  CE1 TYR A 246     -13.057  16.761  -3.386  1.00 62.86           C  
ATOM   2028  CE2 TYR A 246     -14.920  17.261  -4.810  1.00 55.15           C  
ATOM   2029  CZ  TYR A 246     -13.927  17.683  -3.942  1.00 60.61           C  
ATOM   2030  OH  TYR A 246     -13.803  19.026  -3.631  1.00 58.19           O  
ATOM   2031  HN  TYR A 246     -13.933  11.016  -5.658  1.00 57.80           H  
ATOM   2032  HA  TYR A 246     -13.900  13.557  -7.048  1.00 57.80           H  
ATOM   2033  HB1 TYR A 246     -15.354  13.266  -5.145  1.00 57.80           H  
ATOM   2034  HB2 TYR A 246     -13.977  12.889  -4.081  1.00 57.80           H  
ATOM   2035  HD1 TYR A 246     -12.494  14.685  -3.266  1.00 57.80           H  
ATOM   2036  HD2 TYR A 246     -15.821  15.586  -5.810  1.00 57.80           H  
ATOM   2037  HE1 TYR A 246     -12.275  17.091  -2.702  1.00 57.80           H  
ATOM   2038  HE2 TYR A 246     -15.606  17.985  -5.248  1.00 57.80           H  
ATOM   2039  HH  TYR A 246     -13.921  19.158  -2.596  1.00 57.80           H  
ATOM   2040  N   CYS A 247     -11.283  12.929  -5.139  1.00 48.28           N  
ATOM   2041  CA  CYS A 247      -9.939  13.352  -4.777  1.00 52.19           C  
ATOM   2042  C   CYS A 247      -9.038  13.464  -5.991  1.00 62.42           C  
ATOM   2043  O   CYS A 247      -8.340  14.466  -6.165  1.00 51.18           O  
ATOM   2044  CB  CYS A 247      -9.331  12.379  -3.764  1.00 64.27           C  
ATOM   2045  SG  CYS A 247      -9.848  12.636  -2.042  1.00 58.02           S  
ATOM   2046  HN  CYS A 247     -11.671  12.027  -4.714  1.00 56.06           H  
ATOM   2047  HA  CYS A 247     -10.005  14.335  -4.309  1.00 56.06           H  
ATOM   2048  HB1 CYS A 247      -9.616  11.368  -4.055  1.00 56.06           H  
ATOM   2049  HB2 CYS A 247      -8.247  12.479  -3.809  1.00 56.06           H  
ATOM   2050  HG  CYS A 247      -9.496  13.867  -1.647  1.00 56.06           H  
ATOM   2051  N   HIS A 248      -9.056  12.436  -6.831  1.00 64.84           N  
ATOM   2052  CA  HIS A 248      -8.218  12.435  -8.018  1.00 66.14           C  
ATOM   2053  C   HIS A 248      -8.535  13.636  -8.883  1.00 62.52           C  
ATOM   2054  O   HIS A 248      -7.630  14.385  -9.243  1.00 72.21           O  
ATOM   2055  CB  HIS A 248      -8.373  11.130  -8.793  1.00 50.64           C  
ATOM   2056  CG  HIS A 248      -7.662   9.986  -8.144  1.00 80.62           C  
ATOM   2057  CD2 HIS A 248      -7.742   8.645  -8.368  1.00 83.48           C  
ATOM   2058  ND1 HIS A 248      -6.748  10.155  -7.131  1.00 68.21           N  
ATOM   2059  CE1 HIS A 248      -6.289   8.974  -6.752  1.00 58.34           C  
ATOM   2060  NE2 HIS A 248      -6.869   8.050  -7.476  1.00 70.74           N  
ATOM   2061  HN  HIS A 248      -9.693  11.600  -6.632  1.00 67.77           H  
ATOM   2062  HA  HIS A 248      -7.179  12.516  -7.697  1.00 67.77           H  
ATOM   2063  HB1 HIS A 248      -9.434  10.888  -8.860  1.00 67.77           H  
ATOM   2064  HB2 HIS A 248      -7.968  11.269  -9.795  1.00 67.77           H  
ATOM   2065  HD1 HIS A 248      -6.454  11.096  -6.714  1.00 67.77           H  
ATOM   2066  HD2 HIS A 248      -8.369   8.141  -9.103  1.00 67.77           H  
ATOM   2067  HE1 HIS A 248      -5.552   8.800  -5.969  1.00 67.77           H  
ATOM   2068  N   SER A 249      -9.816  13.840  -9.184  1.00 72.89           N  
ATOM   2069  CA  SER A 249     -10.235  14.970 -10.002  1.00 55.52           C  
ATOM   2070  C   SER A 249      -9.681  16.286  -9.449  1.00 54.08           C  
ATOM   2071  O   SER A 249      -9.474  17.247 -10.191  1.00 60.08           O  
ATOM   2072  CB  SER A 249     -11.756  15.022 -10.085  1.00 51.78           C  
ATOM   2073  OG  SER A 249     -12.315  15.417  -8.849  1.00 64.14           O  
ATOM   2074  HN  SER A 249     -10.555  13.158  -8.816  1.00 59.75           H  
ATOM   2075  HA  SER A 249      -9.841  14.829 -11.009  1.00 59.75           H  
ATOM   2076  HB1 SER A 249     -12.048  15.739 -10.853  1.00 59.75           H  
ATOM   2077  HB2 SER A 249     -12.133  14.034 -10.348  1.00 59.75           H  
ATOM   2078  HG  SER A 249     -12.042  14.729  -8.105  1.00 59.75           H  
ATOM   2079  N   LYS A 250      -9.431  16.324  -8.144  1.00 60.40           N  
ATOM   2080  CA  LYS A 250      -8.853  17.509  -7.514  1.00 56.15           C  
ATOM   2081  C   LYS A 250      -7.331  17.425  -7.474  1.00 58.96           C  
ATOM   2082  O   LYS A 250      -6.664  18.307  -6.923  1.00 49.98           O  
ATOM   2083  CB  LYS A 250      -9.419  17.696  -6.107  1.00 50.94           C  
ATOM   2084  CG  LYS A 250     -10.886  18.135  -6.076  1.00 59.74           C  
ATOM   2085  CD  LYS A 250     -11.033  19.623  -6.393  1.00 58.21           C  
ATOM   2086  CE  LYS A 250     -12.032  19.871  -7.528  1.00 69.59           C  
ATOM   2087  NZ  LYS A 250     -11.481  20.787  -8.576  1.00 50.23           N1+
ATOM   2088  HN  LYS A 250      -9.658  15.469  -7.542  1.00 57.13           H  
ATOM   2089  HA  LYS A 250      -9.129  18.379  -8.110  1.00 57.13           H  
ATOM   2090  HB1 LYS A 250      -9.334  16.748  -5.576  1.00 57.13           H  
ATOM   2091  HB2 LYS A 250      -8.824  18.454  -5.597  1.00 57.13           H  
ATOM   2092  HG1 LYS A 250     -11.444  17.559  -6.814  1.00 57.13           H  
ATOM   2093  HG2 LYS A 250     -11.291  17.944  -5.082  1.00 57.13           H  
ATOM   2094  HD1 LYS A 250     -11.380  20.141  -5.499  1.00 57.13           H  
ATOM   2095  HD2 LYS A 250     -10.061  20.018  -6.688  1.00 57.13           H  
ATOM   2096  HE1 LYS A 250     -12.281  18.916  -7.991  1.00 57.13           H  
ATOM   2097  HE2 LYS A 250     -12.934  20.318  -7.110  1.00 57.13           H  
ATOM   2098  HZ1 LYS A 250     -12.211  20.930  -9.344  1.00 57.13           H  
ATOM   2099  HZ2 LYS A 250     -10.598  20.355  -8.999  1.00 57.13           H  
ATOM   2100  HZ3 LYS A 250     -11.239  21.731  -8.134  1.00 57.13           H  
ATOM   2101  N   ARG A 251      -6.800  16.360  -8.075  1.00 63.17           N  
ATOM   2102  CA  ARG A 251      -5.362  16.081  -8.116  1.00 63.51           C  
ATOM   2103  C   ARG A 251      -4.806  15.798  -6.722  1.00 83.23           C  
ATOM   2104  O   ARG A 251      -3.740  16.305  -6.331  1.00 67.85           O  
ATOM   2105  CB  ARG A 251      -4.604  17.221  -8.805  1.00 79.80           C  
ATOM   2106  CG  ARG A 251      -5.078  17.471 -10.231  1.00 92.82           C  
ATOM   2107  CD  ARG A 251      -4.540  18.772 -10.804  1.00 80.01           C  
ATOM   2108  NE  ARG A 251      -4.930  18.922 -12.202  1.00 99.10           N  
ATOM   2109  CZ  ARG A 251      -4.096  19.266 -13.178  1.00115.15           C  
ATOM   2110  NH1 ARG A 251      -4.539  19.374 -14.426  1.00 78.60           N1+
ATOM   2111  NH2 ARG A 251      -2.818  19.504 -12.910  1.00104.24           N  
ATOM   2112  HN  ARG A 251      -7.462  15.669  -8.555  1.00 84.32           H  
ATOM   2113  HA  ARG A 251      -5.218  15.182  -8.716  1.00 84.32           H  
ATOM   2114  HB1 ARG A 251      -4.748  18.134  -8.226  1.00 84.32           H  
ATOM   2115  HB2 ARG A 251      -3.544  16.970  -8.830  1.00 84.32           H  
ATOM   2116  HG1 ARG A 251      -4.741  16.646 -10.860  1.00 84.32           H  
ATOM   2117  HG2 ARG A 251      -6.167  17.511 -10.235  1.00 84.32           H  
ATOM   2118  HD1 ARG A 251      -4.940  19.607 -10.230  1.00 84.32           H  
ATOM   2119  HD2 ARG A 251      -3.452  18.770 -10.735  1.00 84.32           H  
ATOM   2120  HE  ARG A 251      -5.954  18.744 -12.458  1.00 84.32           H  
ATOM   2121 1HH1 ARG A 251      -5.569  19.185 -14.646  1.00 84.32           H  
ATOM   2122 2HH1 ARG A 251      -3.867  19.651 -15.211  1.00 84.32           H  
ATOM   2123 1HH2 ARG A 251      -2.458  19.420 -11.906  1.00 84.32           H  
ATOM   2124 2HH2 ARG A 251      -2.149  19.781 -13.697  1.00 84.32           H  
ATOM   2125  N   VAL A 252      -5.550  14.983  -5.977  1.00 63.09           N  
ATOM   2126  CA  VAL A 252      -5.119  14.525  -4.664  1.00 59.04           C  
ATOM   2127  C   VAL A 252      -5.140  13.001  -4.594  1.00 59.80           C  
ATOM   2128  O   VAL A 252      -6.199  12.364  -4.654  1.00 48.11           O  
ATOM   2129  CB  VAL A 252      -5.980  15.115  -3.538  1.00 50.50           C  
ATOM   2130  CG1 VAL A 252      -5.765  14.330  -2.243  1.00 34.40           C  
ATOM   2131  CG2 VAL A 252      -5.667  16.616  -3.361  1.00 38.03           C  
ATOM   2132  HN  VAL A 252      -6.496  14.654  -6.356  1.00 50.42           H  
ATOM   2133  HA  VAL A 252      -4.092  14.856  -4.512  1.00 50.42           H  
ATOM   2134  HB  VAL A 252      -7.027  15.018  -3.825  1.00 50.42           H  
ATOM   2135 1HG1 VAL A 252      -6.381  14.758  -1.452  1.00 50.42           H  
ATOM   2136 2HG1 VAL A 252      -4.716  14.384  -1.955  1.00 50.42           H  
ATOM   2137 3HG1 VAL A 252      -6.046  13.288  -2.399  1.00 50.42           H  
ATOM   2138 1HG2 VAL A 252      -6.283  17.024  -2.560  1.00 50.42           H  
ATOM   2139 2HG2 VAL A 252      -5.881  17.145  -4.289  1.00 50.42           H  
ATOM   2140 3HG2 VAL A 252      -4.614  16.740  -3.107  1.00 50.42           H  
ATOM   2141  N   ILE A 253      -3.950  12.429  -4.461  1.00 76.95           N  
ATOM   2142  CA  ILE A 253      -3.790  10.984  -4.442  1.00 87.25           C  
ATOM   2143  C   ILE A 253      -3.276  10.485  -3.093  1.00 84.11           C  
ATOM   2144  O   ILE A 253      -2.970  11.274  -2.184  1.00 59.13           O  
ATOM   2145  CB  ILE A 253      -2.801  10.512  -5.531  1.00 75.63           C  
ATOM   2146  CG1 ILE A 253      -1.547  11.395  -5.524  1.00 58.75           C  
ATOM   2147  CG2 ILE A 253      -3.458  10.534  -6.898  1.00 69.90           C  
ATOM   2148  CD1 ILE A 253      -0.285  10.676  -5.963  1.00 64.70           C  
ATOM   2149  HN  ILE A 253      -3.084  13.049  -4.364  1.00 72.05           H  
ATOM   2150  HA  ILE A 253      -4.761  10.525  -4.634  1.00 72.05           H  
ATOM   2151  HB  ILE A 253      -2.504   9.488  -5.307  1.00 72.05           H  
ATOM   2152 1HG1 ILE A 253      -1.716  12.234  -6.199  1.00 72.05           H  
ATOM   2153 2HG1 ILE A 253      -1.395  11.767  -4.511  1.00 72.05           H  
ATOM   2154 1HG2 ILE A 253      -2.744  10.198  -7.650  1.00 72.05           H  
ATOM   2155 2HG2 ILE A 253      -3.780  11.549  -7.131  1.00 72.05           H  
ATOM   2156 3HG2 ILE A 253      -4.323   9.870  -6.897  1.00 72.05           H  
ATOM   2157 1HD1 ILE A 253       0.557  11.367  -5.932  1.00 72.05           H  
ATOM   2158 2HD1 ILE A 253      -0.412  10.305  -6.980  1.00 72.05           H  
ATOM   2159 3HD1 ILE A 253      -0.092   9.838  -5.293  1.00 72.05           H  
ATOM   2160  N   HIS A 254      -3.153   9.166  -2.990  1.00 62.03           N  
ATOM   2161  CA  HIS A 254      -2.627   8.541  -1.792  1.00 66.08           C  
ATOM   2162  C   HIS A 254      -3.209   9.139  -0.521  1.00 78.89           C  
ATOM   2163  O   HIS A 254      -2.506   9.811   0.236  1.00 98.20           O  
ATOM   2164  CB  HIS A 254      -1.100   8.637  -1.751  1.00 71.36           C  
ATOM   2165  CG  HIS A 254      -0.496   7.924  -0.581  1.00 93.92           C  
ATOM   2166  CD2 HIS A 254       0.740   8.011  -0.027  1.00 87.68           C  
ATOM   2167  ND1 HIS A 254      -1.193   7.001   0.163  1.00 82.13           N  
ATOM   2168  CE1 HIS A 254      -0.414   6.540   1.129  1.00 89.28           C  
ATOM   2169  NE2 HIS A 254       0.760   7.136   1.035  1.00 97.74           N  
ATOM   2170  HN  HIS A 254      -3.449   8.550  -3.812  1.00 82.73           H  
ATOM   2171  HA  HIS A 254      -2.897   7.485  -1.820  1.00 82.73           H  
ATOM   2172  HB1 HIS A 254      -0.701   8.200  -2.666  1.00 82.73           H  
ATOM   2173  HB2 HIS A 254      -0.821   9.689  -1.697  1.00 82.73           H  
ATOM   2174  HD1 HIS A 254      -2.205   6.701  -0.013  1.00 82.73           H  
ATOM   2175  HD2 HIS A 254       1.558   8.650  -0.359  1.00 82.73           H  
ATOM   2176  HE1 HIS A 254      -0.694   5.797   1.876  1.00 82.73           H  
ATOM   2177  N   ARG A 255      -4.473   8.835  -0.243  1.00 57.02           N  
ATOM   2178  CA  ARG A 255      -5.073   9.147   1.052  1.00 52.77           C  
ATOM   2179  C   ARG A 255      -5.037   7.886   1.914  1.00 48.31           C  
ATOM   2180  O   ARG A 255      -5.348   6.799   1.429  1.00 47.99           O  
ATOM   2181  CB  ARG A 255      -6.512   9.633   0.878  1.00 48.69           C  
ATOM   2182  CG  ARG A 255      -6.640  10.926   0.088  1.00 53.84           C  
ATOM   2183  CD  ARG A 255      -5.375  11.762   0.190  1.00 51.74           C  
ATOM   2184  NE  ARG A 255      -5.511  12.844   1.162  1.00 52.21           N  
ATOM   2185  CZ  ARG A 255      -5.106  14.092   0.952  1.00 66.33           C  
ATOM   2186  NH1 ARG A 255      -4.537  14.422  -0.199  1.00 55.90           N1+
ATOM   2187  NH2 ARG A 255      -5.271  15.012   1.893  1.00 68.87           N  
ATOM   2188  HN  ARG A 255      -5.067   8.349  -0.988  1.00 54.88           H  
ATOM   2189  HA  ARG A 255      -4.488   9.929   1.537  1.00 54.88           H  
ATOM   2190  HB1 ARG A 255      -7.074   8.857   0.358  1.00 54.88           H  
ATOM   2191  HB2 ARG A 255      -6.941   9.793   1.867  1.00 54.88           H  
ATOM   2192  HG1 ARG A 255      -6.823  10.685  -0.960  1.00 54.88           H  
ATOM   2193  HG2 ARG A 255      -7.478  11.501   0.481  1.00 54.88           H  
ATOM   2194  HD1 ARG A 255      -4.550  11.117   0.495  1.00 54.88           H  
ATOM   2195  HD2 ARG A 255      -5.157  12.193  -0.787  1.00 54.88           H  
ATOM   2196  HE  ARG A 255      -5.966  12.617   2.103  1.00 54.88           H  
ATOM   2197 1HH1 ARG A 255      -4.403  13.683  -0.961  1.00 54.88           H  
ATOM   2198 2HH1 ARG A 255      -4.212  15.428  -0.366  1.00 54.88           H  
ATOM   2199 1HH2 ARG A 255      -5.730  14.749   2.823  1.00 54.88           H  
ATOM   2200 2HH2 ARG A 255      -4.944  16.016   1.722  1.00 54.88           H  
ATOM   2201  N   ASP A 256      -4.652   8.017   3.183  1.00 40.51           N  
ATOM   2202  CA  ASP A 256      -4.471   6.843   4.012  1.00 40.24           C  
ATOM   2203  C   ASP A 256      -5.834   6.472   4.580  1.00 41.99           C  
ATOM   2204  O   ASP A 256      -6.378   7.100   5.481  1.00 56.17           O  
ATOM   2205  CB  ASP A 256      -3.449   7.094   5.129  1.00 39.21           C  
ATOM   2206  CG  ASP A 256      -2.719   5.822   5.544  1.00 82.89           C  
ATOM   2207  OD1 ASP A 256      -1.920   5.298   4.728  1.00 87.14           O  
ATOM   2208  OD2 ASP A 256      -2.962   5.334   6.672  1.00 67.37           O1-
ATOM   2209  HN  ASP A 256      -4.476   8.990   3.590  1.00 56.94           H  
ATOM   2210  HA  ASP A 256      -4.115   6.023   3.388  1.00 56.94           H  
ATOM   2211  HB1 ASP A 256      -2.716   7.819   4.775  1.00 56.94           H  
ATOM   2212  HB2 ASP A 256      -3.971   7.498   5.996  1.00 56.94           H  
ATOM   2213  N   ILE A 257      -6.385   5.439   3.972  1.00 48.92           N  
ATOM   2214  CA  ILE A 257      -7.737   4.978   4.251  1.00 33.88           C  
ATOM   2215  C   ILE A 257      -7.811   3.755   5.169  1.00 48.11           C  
ATOM   2216  O   ILE A 257      -8.847   3.097   5.235  1.00 51.74           O  
ATOM   2217  CB  ILE A 257      -8.574   4.847   2.974  1.00 39.08           C  
ATOM   2218  CG1 ILE A 257      -7.999   3.710   2.086  1.00 41.51           C  
ATOM   2219  CG2 ILE A 257      -8.588   6.182   2.244  1.00 33.31           C  
ATOM   2220  CD1 ILE A 257      -8.732   3.544   0.774  1.00 30.70           C  
ATOM   2221  HN  ILE A 257      -5.810   4.915   3.239  1.00 40.91           H  
ATOM   2222  HA  ILE A 257      -8.203   5.786   4.815  1.00 40.91           H  
ATOM   2223  HB  ILE A 257      -9.596   4.590   3.252  1.00 40.91           H  
ATOM   2224 1HG1 ILE A 257      -6.954   3.933   1.872  1.00 40.91           H  
ATOM   2225 2HG1 ILE A 257      -8.064   2.773   2.640  1.00 40.91           H  
ATOM   2226 1HG2 ILE A 257      -9.183   6.093   1.335  1.00 40.91           H  
ATOM   2227 2HG2 ILE A 257      -7.568   6.465   1.984  1.00 40.91           H  
ATOM   2228 3HG2 ILE A 257      -9.023   6.945   2.889  1.00 40.91           H  
ATOM   2229 1HD1 ILE A 257      -8.279   2.733   0.204  1.00 40.91           H  
ATOM   2230 2HD1 ILE A 257      -8.668   4.469   0.202  1.00 40.91           H  
ATOM   2231 3HD1 ILE A 257      -9.779   3.309   0.969  1.00 40.91           H  
ATOM   2232  N   LYS A 258      -6.695   3.359   5.776  1.00 44.87           N  
ATOM   2233  CA  LYS A 258      -6.811   2.317   6.798  1.00 35.78           C  
ATOM   2234  C   LYS A 258      -7.812   2.761   7.864  1.00 44.05           C  
ATOM   2235  O   LYS A 258      -7.959   3.954   8.118  1.00 45.55           O  
ATOM   2236  CB  LYS A 258      -5.453   1.939   7.387  1.00 34.77           C  
ATOM   2237  CG  LYS A 258      -4.956   2.793   8.512  1.00 54.63           C  
ATOM   2238  CD  LYS A 258      -3.585   2.285   8.928  1.00 27.33           C  
ATOM   2239  CE  LYS A 258      -2.640   3.429   9.234  1.00 57.40           C  
ATOM   2240  NZ  LYS A 258      -2.828   3.990  10.605  1.00 77.41           N1+
ATOM   2241  HN  LYS A 258      -5.747   3.787   5.526  1.00 46.87           H  
ATOM   2242  HA  LYS A 258      -7.218   1.429   6.315  1.00 46.87           H  
ATOM   2243  HB1 LYS A 258      -5.524   0.915   7.754  1.00 46.87           H  
ATOM   2244  HB2 LYS A 258      -4.718   1.987   6.584  1.00 46.87           H  
ATOM   2245  HG1 LYS A 258      -4.880   3.829   8.182  1.00 46.87           H  
ATOM   2246  HG2 LYS A 258      -5.644   2.728   9.355  1.00 46.87           H  
ATOM   2247  HD1 LYS A 258      -3.692   1.666   9.819  1.00 46.87           H  
ATOM   2248  HD2 LYS A 258      -3.167   1.687   8.118  1.00 46.87           H  
ATOM   2249  HE1 LYS A 258      -1.616   3.068   9.144  1.00 46.87           H  
ATOM   2250  HE2 LYS A 258      -2.811   4.224   8.507  1.00 46.87           H  
ATOM   2251  HZ1 LYS A 258      -2.137   4.791  10.761  1.00 46.87           H  
ATOM   2252  HZ2 LYS A 258      -2.656   3.223  11.331  1.00 46.87           H  
ATOM   2253  HZ3 LYS A 258      -3.828   4.358  10.706  1.00 46.87           H  
ATOM   2254  N   PRO A 259      -8.513   1.790   8.466  1.00 45.71           N  
ATOM   2255  CA  PRO A 259      -9.764   1.952   9.222  1.00 59.43           C  
ATOM   2256  C   PRO A 259      -9.733   2.997  10.341  1.00 52.77           C  
ATOM   2257  O   PRO A 259     -10.772   3.597  10.655  1.00 33.25           O  
ATOM   2258  CB  PRO A 259      -9.981   0.556   9.828  1.00 43.44           C  
ATOM   2259  CG  PRO A 259      -9.194  -0.364   8.969  1.00 41.48           C  
ATOM   2260  CD  PRO A 259      -7.987   0.418   8.580  1.00 43.61           C  
ATOM   2261  HA  PRO A 259     -10.578   2.180   8.534  1.00 45.67           H  
ATOM   2262  HB1 PRO A 259      -9.619   0.524  10.855  1.00 45.67           H  
ATOM   2263  HB2 PRO A 259     -11.038   0.290   9.806  1.00 45.67           H  
ATOM   2264  HG1 PRO A 259      -8.910  -1.259   9.524  1.00 45.67           H  
ATOM   2265  HG2 PRO A 259      -9.767  -0.651   8.087  1.00 45.67           H  
ATOM   2266  HD1 PRO A 259      -7.215   0.356   9.347  1.00 45.67           H  
ATOM   2267  HD2 PRO A 259      -7.584   0.072   7.628  1.00 45.67           H  
ATOM   2268  N   GLU A 260      -8.561   3.197  10.938  1.00 59.62           N  
ATOM   2269  CA  GLU A 260      -8.406   4.101  12.075  1.00 49.35           C  
ATOM   2270  C   GLU A 260      -8.346   5.574  11.675  1.00 45.34           C  
ATOM   2271  O   GLU A 260      -8.448   6.448  12.531  1.00 60.10           O  
ATOM   2272  CB  GLU A 260      -7.162   3.719  12.864  1.00 57.39           C  
ATOM   2273  CG  GLU A 260      -6.925   2.214  12.920  1.00 73.52           C  
ATOM   2274  CD  GLU A 260      -5.870   1.765  11.925  1.00 76.05           C  
ATOM   2275  OE1 GLU A 260      -5.981   0.642  11.381  1.00 59.49           O  
ATOM   2276  OE2 GLU A 260      -4.917   2.541  11.702  1.00 97.40           O1-
ATOM   2277  HN  GLU A 260      -7.701   2.678  10.572  1.00 64.25           H  
ATOM   2278  HA  GLU A 260      -9.269   3.967  12.727  1.00 64.25           H  
ATOM   2279  HB1 GLU A 260      -6.297   4.189  12.396  1.00 64.25           H  
ATOM   2280  HB2 GLU A 260      -7.270   4.090  13.883  1.00 64.25           H  
ATOM   2281  HG1 GLU A 260      -6.596   1.947  13.924  1.00 64.25           H  
ATOM   2282  HG2 GLU A 260      -7.860   1.702  12.694  1.00 64.25           H  
ATOM   2283  N   ASN A 261      -8.149   5.838  10.383  1.00 54.23           N  
ATOM   2284  CA  ASN A 261      -8.271   7.186   9.828  1.00 44.57           C  
ATOM   2285  C   ASN A 261      -9.646   7.416   9.202  1.00 40.59           C  
ATOM   2286  O   ASN A 261      -9.926   8.493   8.681  1.00 42.45           O  
ATOM   2287  CB  ASN A 261      -7.158   7.463   8.815  1.00 57.84           C  
ATOM   2288  CG  ASN A 261      -5.794   7.045   9.326  1.00 60.39           C  
ATOM   2289  ND2 ASN A 261      -5.476   7.444  10.549  1.00 77.80           N  
ATOM   2290  OD1 ASN A 261      -5.031   6.373   8.625  1.00 61.62           O  
ATOM   2291  HN  ASN A 261      -7.891   5.033   9.727  1.00 54.94           H  
ATOM   2292  HA  ASN A 261      -8.157   7.895  10.648  1.00 54.94           H  
ATOM   2293  HB1 ASN A 261      -7.372   6.911   7.900  1.00 54.94           H  
ATOM   2294  HB2 ASN A 261      -7.138   8.531   8.600  1.00 54.94           H  
ATOM   2295 1HD2 ASN A 261      -6.169   8.028  11.118  1.00 54.94           H  
ATOM   2296 2HD2 ASN A 261      -4.527   7.182  10.967  1.00 54.94           H  
ATOM   2297  N   LEU A 262     -10.494   6.395   9.256  1.00 43.13           N  
ATOM   2298  CA  LEU A 262     -11.857   6.519   8.770  1.00 40.11           C  
ATOM   2299  C   LEU A 262     -12.837   6.731   9.930  1.00 45.48           C  
ATOM   2300  O   LEU A 262     -12.834   5.981  10.922  1.00 39.02           O  
ATOM   2301  CB  LEU A 262     -12.253   5.284   7.964  1.00 48.95           C  
ATOM   2302  CG  LEU A 262     -11.379   4.933   6.765  1.00 46.15           C  
ATOM   2303  CD1 LEU A 262     -11.723   3.522   6.316  1.00 37.32           C  
ATOM   2304  CD2 LEU A 262     -11.533   5.943   5.617  1.00 28.36           C  
ATOM   2305  HN  LEU A 262     -10.167   5.462   9.666  1.00 41.07           H  
ATOM   2306  HA  LEU A 262     -11.909   7.388   8.113  1.00 41.07           H  
ATOM   2307  HB1 LEU A 262     -12.240   4.431   8.643  1.00 41.07           H  
ATOM   2308  HB2 LEU A 262     -13.267   5.442   7.598  1.00 41.07           H  
ATOM   2309  HG  LEU A 262     -10.338   4.942   7.088  1.00 41.07           H  
ATOM   2310 1HD1 LEU A 262     -11.107   3.252   5.458  1.00 41.07           H  
ATOM   2311 2HD1 LEU A 262     -12.775   3.476   6.036  1.00 41.07           H  
ATOM   2312 3HD1 LEU A 262     -11.534   2.824   7.132  1.00 41.07           H  
ATOM   2313 1HD2 LEU A 262     -10.891   5.651   4.786  1.00 41.07           H  
ATOM   2314 2HD2 LEU A 262     -11.246   6.936   5.965  1.00 41.07           H  
ATOM   2315 3HD2 LEU A 262     -12.571   5.961   5.285  1.00 41.07           H  
ATOM   2316  N   LEU A 263     -13.698   7.734   9.788  1.00 29.57           N  
ATOM   2317  CA  LEU A 263     -14.634   8.089  10.846  1.00 32.48           C  
ATOM   2318  C   LEU A 263     -16.080   7.902  10.390  1.00 61.02           C  
ATOM   2319  O   LEU A 263     -16.359   7.778   9.185  1.00 34.73           O  
ATOM   2320  CB  LEU A 263     -14.418   9.540  11.266  1.00 37.49           C  
ATOM   2321  CG  LEU A 263     -13.046   9.863  11.847  1.00 31.60           C  
ATOM   2322  CD1 LEU A 263     -12.756  11.370  11.793  1.00 19.98           C  
ATOM   2323  CD2 LEU A 263     -12.934   9.304  13.269  1.00 26.76           C  
ATOM   2324  HN  LEU A 263     -13.704   8.294   8.876  1.00 34.20           H  
ATOM   2325  HA  LEU A 263     -14.452   7.445  11.705  1.00 34.20           H  
ATOM   2326  HB1 LEU A 263     -14.567  10.169  10.388  1.00 34.20           H  
ATOM   2327  HB2 LEU A 263     -15.167   9.786  12.019  1.00 34.20           H  
ATOM   2328  HG  LEU A 263     -12.299   9.360  11.233  1.00 34.20           H  
ATOM   2329 1HD1 LEU A 263     -11.770  11.566  12.214  1.00 34.20           H  
ATOM   2330 2HD1 LEU A 263     -13.510  11.906  12.369  1.00 34.20           H  
ATOM   2331 3HD1 LEU A 263     -12.782  11.708  10.757  1.00 34.20           H  
ATOM   2332 1HD2 LEU A 263     -11.950   9.539  13.677  1.00 34.20           H  
ATOM   2333 2HD2 LEU A 263     -13.068   8.222  13.246  1.00 34.20           H  
ATOM   2334 3HD2 LEU A 263     -13.703   9.751  13.898  1.00 34.20           H  
ATOM   2335  N   LEU A 264     -16.992   7.862  11.365  1.00 57.09           N  
ATOM   2336  CA  LEU A 264     -18.419   7.651  11.097  1.00 41.64           C  
ATOM   2337  C   LEU A 264     -19.263   8.857  11.485  1.00 50.22           C  
ATOM   2338  O   LEU A 264     -19.343   9.226  12.664  1.00 60.07           O  
ATOM   2339  CB  LEU A 264     -18.900   6.411  11.823  1.00 30.03           C  
ATOM   2340  CG  LEU A 264     -18.198   5.181  11.265  1.00 44.91           C  
ATOM   2341  CD1 LEU A 264     -18.050   4.065  12.312  1.00 39.24           C  
ATOM   2342  CD2 LEU A 264     -18.947   4.732  10.013  1.00 37.15           C  
ATOM   2343  HN  LEU A 264     -16.671   7.989  12.378  1.00 45.04           H  
ATOM   2344  HA  LEU A 264     -18.540   7.485  10.026  1.00 45.04           H  
ATOM   2345  HB1 LEU A 264     -18.676   6.504  12.886  1.00 45.04           H  
ATOM   2346  HB2 LEU A 264     -19.977   6.307  11.687  1.00 45.04           H  
ATOM   2347  HG  LEU A 264     -17.196   5.483  10.959  1.00 45.04           H  
ATOM   2348 1HD1 LEU A 264     -17.543   3.210  11.864  1.00 45.04           H  
ATOM   2349 2HD1 LEU A 264     -19.037   3.759  12.661  1.00 45.04           H  
ATOM   2350 3HD1 LEU A 264     -17.465   4.432  13.155  1.00 45.04           H  
ATOM   2351 1HD2 LEU A 264     -18.461   3.851   9.595  1.00 45.04           H  
ATOM   2352 2HD2 LEU A 264     -18.939   5.535   9.276  1.00 45.04           H  
ATOM   2353 3HD2 LEU A 264     -19.977   4.489  10.274  1.00 45.04           H  
ATOM   2354  N   GLY A 265     -19.925   9.438  10.492  1.00 47.51           N  
ATOM   2355  CA  GLY A 265     -20.651  10.684  10.676  1.00 81.40           C  
ATOM   2356  C   GLY A 265     -21.994  10.529  11.369  1.00 90.55           C  
ATOM   2357  O   GLY A 265     -22.194   9.584  12.146  1.00 75.27           O  
ATOM   2358  HN  GLY A 265     -19.924   8.976   9.528  1.00 73.68           H  
ATOM   2359  HA1 GLY A 265     -20.033  11.354  11.275  1.00 73.68           H  
ATOM   2360  HA2 GLY A 265     -20.822  11.127   9.695  1.00 73.68           H  
ATOM   2361  N   SER A 266     -22.906  11.462  11.087  1.00 88.84           N  
ATOM   2362  CA  SER A 266     -24.168  11.598  11.826  1.00 98.07           C  
ATOM   2363  C   SER A 266     -24.863  10.264  12.118  1.00102.86           C  
ATOM   2364  O   SER A 266     -24.993   9.873  13.283  1.00 91.43           O  
ATOM   2365  CB  SER A 266     -25.128  12.556  11.101  1.00 71.68           C  
ATOM   2366  OG  SER A 266     -25.613  12.008   9.886  1.00 70.72           O  
ATOM   2367  HN  SER A 266     -22.708  12.143  10.286  1.00 87.27           H  
ATOM   2368  HA  SER A 266     -23.929  12.052  12.788  1.00 87.27           H  
ATOM   2369  HB1 SER A 266     -25.975  12.766  11.754  1.00 87.27           H  
ATOM   2370  HB2 SER A 266     -24.600  13.483  10.881  1.00 87.27           H  
ATOM   2371  HG  SER A 266     -24.806  11.807   9.245  1.00 87.27           H  
ATOM   2372  N   ALA A 267     -25.314   9.565  11.080  1.00 98.26           N  
ATOM   2373  CA  ALA A 267     -25.945   8.270  11.303  1.00 94.98           C  
ATOM   2374  C   ALA A 267     -25.057   7.105  10.869  1.00104.51           C  
ATOM   2375  O   ALA A 267     -24.417   6.467  11.708  1.00 96.77           O  
ATOM   2376  CB  ALA A 267     -27.283   8.209  10.577  1.00 95.81           C  
ATOM   2377  HN  ALA A 267     -25.215   9.952  10.088  1.00 98.07           H  
ATOM   2378  HA  ALA A 267     -26.136   8.168  12.371  1.00 98.07           H  
ATOM   2379  HB1 ALA A 267     -27.746   7.238  10.749  1.00 98.07           H  
ATOM   2380  HB2 ALA A 267     -27.124   8.351   9.508  1.00 98.07           H  
ATOM   2381  HB3 ALA A 267     -27.937   8.995  10.955  1.00 98.07           H  
ATOM   2382  N   GLY A 268     -25.014   6.825   9.566  1.00 95.67           N  
ATOM   2383  CA  GLY A 268     -24.170   5.753   9.061  1.00105.39           C  
ATOM   2384  C   GLY A 268     -22.917   6.151   8.295  1.00 83.32           C  
ATOM   2385  O   GLY A 268     -22.004   5.328   8.124  1.00 58.29           O  
ATOM   2386  HN  GLY A 268     -25.607   7.397   8.883  1.00 85.67           H  
ATOM   2387  HA1 GLY A 268     -23.854   5.155   9.916  1.00 85.67           H  
ATOM   2388  HA2 GLY A 268     -24.780   5.142   8.396  1.00 85.67           H  
ATOM   2389  N   GLU A 269     -22.850   7.416   7.874  1.00 58.63           N  
ATOM   2390  CA  GLU A 269     -21.919   7.826   6.813  1.00 53.48           C  
ATOM   2391  C   GLU A 269     -20.432   7.684   7.148  1.00 62.69           C  
ATOM   2392  O   GLU A 269     -20.017   7.716   8.313  1.00 65.58           O  
ATOM   2393  CB  GLU A 269     -22.225   9.243   6.298  1.00 49.29           C  
ATOM   2394  CG  GLU A 269     -21.951  10.362   7.287  1.00 76.16           C  
ATOM   2395  CD  GLU A 269     -23.131  10.649   8.190  1.00 83.24           C  
ATOM   2396  OE1 GLU A 269     -23.758   9.684   8.685  1.00 50.84           O  
ATOM   2397  OE2 GLU A 269     -23.429  11.848   8.393  1.00106.28           O1-
ATOM   2398  HN  GLU A 269     -23.489   8.149   8.320  1.00 67.35           H  
ATOM   2399  HA  GLU A 269     -22.104   7.155   5.974  1.00 67.35           H  
ATOM   2400  HB1 GLU A 269     -21.615   9.419   5.412  1.00 67.35           H  
ATOM   2401  HB2 GLU A 269     -23.280   9.283   6.027  1.00 67.35           H  
ATOM   2402  HG1 GLU A 269     -21.100  10.078   7.907  1.00 67.35           H  
ATOM   2403  HG2 GLU A 269     -21.710  11.267   6.731  1.00 67.35           H  
ATOM   2404  N   LEU A 270     -19.639   7.523   6.096  1.00 59.21           N  
ATOM   2405  CA  LEU A 270     -18.222   7.236   6.241  1.00 56.58           C  
ATOM   2406  C   LEU A 270     -17.378   8.419   5.803  1.00 42.57           C  
ATOM   2407  O   LEU A 270     -17.606   9.005   4.748  1.00 57.57           O  
ATOM   2408  CB  LEU A 270     -17.853   5.984   5.450  1.00 41.91           C  
ATOM   2409  CG  LEU A 270     -16.368   5.691   5.272  1.00 62.02           C  
ATOM   2410  CD1 LEU A 270     -16.105   4.190   5.384  1.00 49.59           C  
ATOM   2411  CD2 LEU A 270     -15.876   6.253   3.939  1.00 57.61           C  
ATOM   2412  HN  LEU A 270     -20.055   7.608   5.113  1.00 53.38           H  
ATOM   2413  HA  LEU A 270     -18.019   7.045   7.294  1.00 53.38           H  
ATOM   2414  HB1 LEU A 270     -18.298   5.130   5.960  1.00 53.38           H  
ATOM   2415  HB2 LEU A 270     -18.290   6.082   4.456  1.00 53.38           H  
ATOM   2416  HG  LEU A 270     -15.824   6.191   6.073  1.00 53.38           H  
ATOM   2417 1HD1 LEU A 270     -15.040   3.996   5.255  1.00 53.38           H  
ATOM   2418 2HD1 LEU A 270     -16.666   3.664   4.611  1.00 53.38           H  
ATOM   2419 3HD1 LEU A 270     -16.422   3.838   6.365  1.00 53.38           H  
ATOM   2420 1HD2 LEU A 270     -14.813   6.038   3.824  1.00 53.38           H  
ATOM   2421 2HD2 LEU A 270     -16.031   7.332   3.920  1.00 53.38           H  
ATOM   2422 3HD2 LEU A 270     -16.431   5.792   3.123  1.00 53.38           H  
ATOM   2423  N   LYS A 271     -16.401   8.764   6.628  1.00 43.98           N  
ATOM   2424  CA  LYS A 271     -15.560   9.923   6.370  1.00 48.58           C  
ATOM   2425  C   LYS A 271     -14.071   9.588   6.414  1.00 48.41           C  
ATOM   2426  O   LYS A 271     -13.570   9.019   7.396  1.00 36.51           O  
ATOM   2427  CB  LYS A 271     -15.872  11.044   7.373  1.00 52.83           C  
ATOM   2428  CG  LYS A 271     -16.869  12.057   6.850  1.00 48.53           C  
ATOM   2429  CD  LYS A 271     -18.091  12.151   7.740  1.00 52.36           C  
ATOM   2430  CE  LYS A 271     -19.290  12.652   6.950  1.00 48.68           C  
ATOM   2431  NZ  LYS A 271     -19.064  13.978   6.289  1.00 31.49           N1+
ATOM   2432  HN  LYS A 271     -16.225   8.177   7.505  1.00 45.71           H  
ATOM   2433  HA  LYS A 271     -15.792  10.292   5.371  1.00 45.71           H  
ATOM   2434  HB1 LYS A 271     -16.279  10.594   8.279  1.00 45.71           H  
ATOM   2435  HB2 LYS A 271     -14.943  11.564   7.611  1.00 45.71           H  
ATOM   2436  HG1 LYS A 271     -16.388  13.034   6.804  1.00 45.71           H  
ATOM   2437  HG2 LYS A 271     -17.183  11.759   5.849  1.00 45.71           H  
ATOM   2438  HD1 LYS A 271     -18.315  11.165   8.145  1.00 45.71           H  
ATOM   2439  HD2 LYS A 271     -17.886  12.843   8.557  1.00 45.71           H  
ATOM   2440  HE1 LYS A 271     -19.525  11.918   6.178  1.00 45.71           H  
ATOM   2441  HE2 LYS A 271     -20.136  12.747   7.631  1.00 45.71           H  
ATOM   2442  HZ1 LYS A 271     -19.945  14.265   5.754  1.00 45.71           H  
ATOM   2443  HZ2 LYS A 271     -18.243  13.901   5.607  1.00 45.71           H  
ATOM   2444  HZ3 LYS A 271     -18.842  14.714   7.033  1.00 45.71           H  
ATOM   2445  N   ILE A 272     -13.375   9.936   5.335  1.00 55.27           N  
ATOM   2446  CA  ILE A 272     -11.920   9.874   5.311  1.00 47.27           C  
ATOM   2447  C   ILE A 272     -11.417  11.062   6.117  1.00 49.49           C  
ATOM   2448  O   ILE A 272     -11.758  12.212   5.818  1.00 47.41           O  
ATOM   2449  CB  ILE A 272     -11.363   9.968   3.877  1.00 43.10           C  
ATOM   2450  CG1 ILE A 272     -11.841   8.787   3.035  1.00 59.48           C  
ATOM   2451  CG2 ILE A 272      -9.851  10.005   3.889  1.00 58.14           C  
ATOM   2452  CD1 ILE A 272     -11.435   8.882   1.575  1.00 43.41           C  
ATOM   2453  HN  ILE A 272     -13.897  10.269   4.463  1.00 50.45           H  
ATOM   2454  HA  ILE A 272     -11.584   8.947   5.776  1.00 50.45           H  
ATOM   2455  HB  ILE A 272     -11.729  10.888   3.423  1.00 50.45           H  
ATOM   2456 1HG1 ILE A 272     -11.418   7.873   3.451  1.00 50.45           H  
ATOM   2457 2HG1 ILE A 272     -12.928   8.743   3.088  1.00 50.45           H  
ATOM   2458 1HG2 ILE A 272      -9.480  10.071   2.866  1.00 50.45           H  
ATOM   2459 2HG2 ILE A 272      -9.468   9.097   4.355  1.00 50.45           H  
ATOM   2460 3HG2 ILE A 272      -9.513  10.874   4.454  1.00 50.45           H  
ATOM   2461 1HD1 ILE A 272     -11.807   8.011   1.036  1.00 50.45           H  
ATOM   2462 2HD1 ILE A 272     -10.348   8.917   1.501  1.00 50.45           H  
ATOM   2463 3HD1 ILE A 272     -11.857   9.787   1.138  1.00 50.45           H  
ATOM   2464  N   ALA A 273     -10.616  10.781   7.142  1.00 39.54           N  
ATOM   2465  CA  ALA A 273     -10.036  11.822   7.984  1.00 49.01           C  
ATOM   2466  C   ALA A 273      -8.678  12.214   7.433  1.00 32.92           C  
ATOM   2467  O   ALA A 273      -8.450  13.360   7.047  1.00 41.09           O  
ATOM   2468  CB  ALA A 273      -9.909  11.341   9.422  1.00 36.76           C  
ATOM   2469  HN  ALA A 273     -10.389   9.757   7.355  1.00 39.86           H  
ATOM   2470  HA  ALA A 273     -10.689  12.695   7.963  1.00 39.86           H  
ATOM   2471  HB1 ALA A 273      -9.475  12.132  10.033  1.00 39.86           H  
ATOM   2472  HB2 ALA A 273      -9.265  10.462   9.456  1.00 39.86           H  
ATOM   2473  HB3 ALA A 273     -10.895  11.084   9.808  1.00 39.86           H  
ATOM   2474  N   ASP A 274      -7.765  11.252   7.436  1.00 66.27           N  
ATOM   2475  CA  ASP A 274      -6.457  11.441   6.829  1.00 92.29           C  
ATOM   2476  C   ASP A 274      -5.733  12.662   7.410  1.00 64.71           C  
ATOM   2477  O   ASP A 274      -5.731  12.888   8.622  1.00 58.52           O  
ATOM   2478  CB  ASP A 274      -6.631  11.604   5.313  1.00 90.24           C  
ATOM   2479  CG  ASP A 274      -5.611  10.817   4.521  1.00 68.59           C  
ATOM   2480  OD1 ASP A 274      -5.403   9.631   4.857  1.00 62.84           O  
ATOM   2481  OD2 ASP A 274      -5.031  11.381   3.567  1.00 54.98           O1-
ATOM   2482  HN  ASP A 274      -7.996  10.314   7.897  1.00 69.80           H  
ATOM   2483  HA  ASP A 274      -5.853  10.554   7.018  1.00 69.80           H  
ATOM   2484  HB1 ASP A 274      -7.628  11.261   5.037  1.00 69.80           H  
ATOM   2485  HB2 ASP A 274      -6.528  12.660   5.062  1.00 69.80           H  
ATOM   2486  N   PHE A 275      -5.123  13.446   6.528  1.00 61.16           N  
ATOM   2487  CA  PHE A 275      -4.486  14.682   6.933  1.00 87.58           C  
ATOM   2488  C   PHE A 275      -3.397  14.468   7.984  1.00108.03           C  
ATOM   2489  O   PHE A 275      -2.387  13.796   7.731  1.00102.46           O  
ATOM   2490  CB  PHE A 275      -5.545  15.627   7.495  1.00 93.34           C  
ATOM   2491  CG  PHE A 275      -5.172  17.070   7.409  1.00100.02           C  
ATOM   2492  CD1 PHE A 275      -3.850  17.451   7.255  1.00 88.54           C  
ATOM   2493  CD2 PHE A 275      -6.144  18.050   7.475  1.00101.65           C  
ATOM   2494  CE1 PHE A 275      -3.505  18.780   7.169  1.00111.66           C  
ATOM   2495  CE2 PHE A 275      -5.805  19.384   7.391  1.00 97.69           C  
ATOM   2496  CZ  PHE A 275      -4.481  19.749   7.237  1.00 97.82           C  
ATOM   2497  HN  PHE A 275      -5.103  13.159   5.497  1.00 95.45           H  
ATOM   2498  HA  PHE A 275      -4.036  15.146   6.055  1.00 95.45           H  
ATOM   2499  HB1 PHE A 275      -6.469  15.477   6.936  1.00 95.45           H  
ATOM   2500  HB2 PHE A 275      -5.708  15.376   8.543  1.00 95.45           H  
ATOM   2501  HD1 PHE A 275      -3.073  16.688   7.200  1.00 95.45           H  
ATOM   2502  HD2 PHE A 275      -7.190  17.766   7.595  1.00 95.45           H  
ATOM   2503  HE1 PHE A 275      -2.460  19.066   7.048  1.00 95.45           H  
ATOM   2504  HE2 PHE A 275      -6.580  20.149   7.445  1.00 95.45           H  
ATOM   2505  HZ  PHE A 275      -4.209  20.803   7.171  1.00 95.45           H  
ATOM   2506  N   GLY A 276      -3.623  15.064   9.158  1.00 90.24           N  
ATOM   2507  CA  GLY A 276      -2.670  15.066  10.257  1.00 83.35           C  
ATOM   2508  C   GLY A 276      -2.296  13.679  10.733  1.00 97.99           C  
ATOM   2509  O   GLY A 276      -2.972  12.699  10.414  1.00 82.74           O  
ATOM   2510  HN  GLY A 276      -4.556  15.568   9.298  1.00 88.58           H  
ATOM   2511  HA1 GLY A 276      -1.764  15.573   9.927  1.00 88.58           H  
ATOM   2512  HA2 GLY A 276      -3.109  15.611  11.093  1.00 88.58           H  
ATOM   2513  N   TRP A 277      -1.243  13.593  11.538  1.00109.39           N  
ATOM   2514  CA  TRP A 277      -0.555  12.318  11.715  1.00112.29           C  
ATOM   2515  C   TRP A 277      -0.942  11.534  12.966  1.00100.85           C  
ATOM   2516  O   TRP A 277      -1.268  12.099  14.013  1.00108.52           O  
ATOM   2517  CB  TRP A 277       0.945  12.479  11.501  1.00134.15           C  
ATOM   2518  CG  TRP A 277       1.197  13.140  10.173  1.00136.76           C  
ATOM   2519  CD1 TRP A 277       1.138  12.558   8.934  1.00125.86           C  
ATOM   2520  CD2 TRP A 277       1.501  14.521   9.951  1.00110.53           C  
ATOM   2521  CE2 TRP A 277       1.631  14.702   8.559  1.00114.99           C  
ATOM   2522  CE3 TRP A 277       1.684  15.617  10.794  1.00 95.80           C  
ATOM   2523  NE1 TRP A 277       1.405  13.492   7.961  1.00 97.55           N  
ATOM   2524  CZ2 TRP A 277       1.938  15.946   7.997  1.00107.07           C  
ATOM   2525  CZ3 TRP A 277       1.987  16.845  10.231  1.00103.40           C  
ATOM   2526  CH2 TRP A 277       2.112  17.000   8.849  1.00 81.02           C  
ATOM   2527  HN  TRP A 277      -0.898  14.462  12.059  1.00109.87           H  
ATOM   2528  HA  TRP A 277      -0.891  11.700  10.882  1.00109.87           H  
ATOM   2529  HB1 TRP A 277       1.361  13.095  12.298  1.00109.87           H  
ATOM   2530  HB2 TRP A 277       1.421  11.498  11.513  1.00109.87           H  
ATOM   2531  HD1 TRP A 277       0.913  11.508   8.748  1.00109.87           H  
ATOM   2532  HE1 TRP A 277       1.431  13.303   6.908  1.00109.87           H  
ATOM   2533  HE3 TRP A 277       1.591  15.509  11.874  1.00109.87           H  
ATOM   2534  HZ2 TRP A 277       2.035  16.069   6.918  1.00109.87           H  
ATOM   2535  HZ3 TRP A 277       2.132  17.709  10.880  1.00109.87           H  
ATOM   2536  HH2 TRP A 277       2.353  17.982   8.441  1.00109.87           H  
ATOM   2537  N   SER A 278      -0.863  10.215  12.827  1.00 95.44           N  
ATOM   2538  CA  SER A 278      -1.859   9.272  13.355  1.00123.41           C  
ATOM   2539  C   SER A 278      -2.313   9.415  14.808  1.00110.51           C  
ATOM   2540  O   SER A 278      -1.519   9.407  15.754  1.00 92.89           O  
ATOM   2541  CB  SER A 278      -1.393   7.829  13.087  1.00136.64           C  
ATOM   2542  OG  SER A 278      -2.247   6.877  13.708  1.00113.00           O  
ATOM   2543  HN  SER A 278      -0.023   9.815  12.298  1.00111.98           H  
ATOM   2544  HA  SER A 278      -2.753   9.414  12.748  1.00111.98           H  
ATOM   2545  HB1 SER A 278      -1.391   7.653  12.011  1.00111.98           H  
ATOM   2546  HB2 SER A 278      -0.383   7.705  13.477  1.00111.98           H  
ATOM   2547  HG  SER A 278      -2.251   7.034  14.746  1.00111.98           H  
ATOM   2548  N   VAL A 279      -3.636   9.471  14.936  1.00 91.31           N  
ATOM   2549  CA  VAL A 279      -4.338   9.637  16.198  1.00 67.12           C  
ATOM   2550  C   VAL A 279      -5.019   8.368  16.623  1.00 62.66           C  
ATOM   2551  O   VAL A 279      -5.620   7.667  15.789  1.00 63.06           O  
ATOM   2552  CB  VAL A 279      -5.431  10.699  16.054  1.00 70.92           C  
ATOM   2553  CG1 VAL A 279      -4.827  12.061  15.751  1.00 71.37           C  
ATOM   2554  CG2 VAL A 279      -6.416  10.267  14.967  1.00 53.85           C  
ATOM   2555  HN  VAL A 279      -4.225   9.388  14.046  1.00 68.61           H  
ATOM   2556  HA  VAL A 279      -3.631   9.945  16.968  1.00 68.61           H  
ATOM   2557  HB  VAL A 279      -5.970  10.765  16.999  1.00 68.61           H  
ATOM   2558 1HG1 VAL A 279      -5.624  12.799  15.654  1.00 68.61           H  
ATOM   2559 2HG1 VAL A 279      -4.264  12.011  14.819  1.00 68.61           H  
ATOM   2560 3HG1 VAL A 279      -4.160  12.353  16.563  1.00 68.61           H  
ATOM   2561 1HG2 VAL A 279      -7.196  11.021  14.862  1.00 68.61           H  
ATOM   2562 2HG2 VAL A 279      -6.867   9.314  15.242  1.00 68.61           H  
ATOM   2563 3HG2 VAL A 279      -5.887  10.157  14.020  1.00 68.61           H  
ATOM   2564  N   HIS A 280      -4.922   8.079  17.920  1.00 70.71           N  
ATOM   2565  CA  HIS A 280      -5.652   6.949  18.488  1.00 65.93           C  
ATOM   2566  C   HIS A 280      -6.577   7.425  19.645  1.00 60.06           C  
ATOM   2567  O   HIS A 280      -6.102   8.213  20.525  1.00 83.36           O  
ATOM   2568  CB  HIS A 280      -4.709   5.845  18.989  1.00 52.26           C  
ATOM   2569  CG  HIS A 280      -3.325   5.933  18.464  1.00 90.44           C  
ATOM   2570  CD2 HIS A 280      -2.780   5.496  17.306  1.00 83.49           C  
ATOM   2571  ND1 HIS A 280      -2.302   6.513  19.183  1.00100.92           N  
ATOM   2572  CE1 HIS A 280      -1.188   6.436  18.485  1.00106.00           C  
ATOM   2573  NE2 HIS A 280      -1.450   5.823  17.342  1.00105.71           N  
ATOM   2574  HN  HIS A 280      -4.302   8.680  18.551  1.00 81.89           H  
ATOM   2575  HA  HIS A 280      -6.281   6.526  17.705  1.00 81.89           H  
ATOM   2576  HB1 HIS A 280      -4.664   5.903  20.077  1.00 81.89           H  
ATOM   2577  HB2 HIS A 280      -5.124   4.882  18.693  1.00 81.89           H  
ATOM   2578  HD1 HIS A 280      -2.397   6.956  20.152  1.00 81.89           H  
ATOM   2579  HD2 HIS A 280      -3.301   4.981  16.498  1.00 81.89           H  
ATOM   2580  HE1 HIS A 280      -0.214   6.814  18.797  1.00 81.89           H  
ATOM   2581  N   ALA A 281      -7.839   6.964  19.635  1.00 62.18           N  
ATOM   2582  CA  ALA A 281      -8.592   6.982  20.829  1.00 77.48           C  
ATOM   2583  C   ALA A 281      -8.074   5.836  21.732  1.00 65.92           C  
ATOM   2584  O   ALA A 281      -7.672   4.818  21.242  1.00 88.29           O  
ATOM   2585  CB  ALA A 281     -10.089   6.795  20.546  1.00 53.61           C  
ATOM   2586  HN  ALA A 281      -8.269   6.586  18.731  1.00 69.50           H  
ATOM   2587  HA  ALA A 281      -8.439   7.935  21.335  1.00 69.50           H  
ATOM   2588  HB1 ALA A 281     -10.642   6.813  21.485  1.00 69.50           H  
ATOM   2589  HB2 ALA A 281     -10.249   5.837  20.050  1.00 69.50           H  
ATOM   2590  HB3 ALA A 281     -10.441   7.601  19.901  1.00 69.50           H  
ATOM   2591  N   PRO A 282      -8.080   6.019  23.070  1.00101.44           N  
ATOM   2592  CA  PRO A 282      -7.449   5.019  23.949  1.00 94.25           C  
ATOM   2593  C   PRO A 282      -8.219   3.681  23.830  1.00111.55           C  
ATOM   2594  O   PRO A 282      -9.474   3.599  23.771  1.00 98.19           O  
ATOM   2595  CB  PRO A 282      -7.801   5.569  25.352  1.00 54.92           C  
ATOM   2596  CG  PRO A 282      -8.925   6.485  25.114  1.00 85.70           C  
ATOM   2597  CD  PRO A 282      -8.894   7.014  23.841  1.00 90.35           C  
ATOM   2598  HA  PRO A 282      -6.376   4.915  23.783  1.00 90.91           H  
ATOM   2599  HB1 PRO A 282      -8.097   4.760  26.020  1.00 90.91           H  
ATOM   2600  HB2 PRO A 282      -6.953   6.102  25.781  1.00 90.91           H  
ATOM   2601  HG1 PRO A 282      -9.859   5.939  25.247  1.00 90.91           H  
ATOM   2602  HG2 PRO A 282      -8.874   7.300  25.836  1.00 90.91           H  
ATOM   2603  HD1 PRO A 282      -9.900   7.097  23.429  1.00 90.91           H  
ATOM   2604  HD2 PRO A 282      -8.417   7.994  23.837  1.00 90.91           H  
ATOM   2605  N   SER A 283      -7.468   2.597  23.821  1.00110.68           N  
ATOM   2606  CA  SER A 283      -8.078   1.283  23.628  1.00120.04           C  
ATOM   2607  C   SER A 283      -7.033   0.225  23.543  1.00178.74           C  
ATOM   2608  O   SER A 283      -5.816   0.490  23.416  1.00193.45           O  
ATOM   2609  CB  SER A 283      -8.893   1.271  22.336  1.00 88.42           C  
ATOM   2610  OG  SER A 283      -8.156   1.620  21.169  1.00 76.48           O  
ATOM   2611  HN  SER A 283      -6.409   2.680  23.956  1.00127.97           H  
ATOM   2612  HA  SER A 283      -8.737   1.068  24.468  1.00127.97           H  
ATOM   2613  HB1 SER A 283      -9.296   0.268  22.197  1.00127.97           H  
ATOM   2614  HB2 SER A 283      -9.714   1.980  22.444  1.00127.97           H  
ATOM   2615  HG  SER A 283      -7.769   2.590  21.276  1.00127.97           H  
ATOM   2616  N   SER A 284      -7.522  -0.989  23.688  1.00191.95           N  
ATOM   2617  CA  SER A 284      -6.833  -2.125  23.152  1.00192.38           C  
ATOM   2618  C   SER A 284      -5.391  -2.041  23.504  1.00200.26           C  
ATOM   2619  O   SER A 284      -5.031  -1.658  24.616  1.00181.16           O  
ATOM   2620  CB  SER A 284      -6.881  -2.054  21.656  1.00169.68           C  
ATOM   2621  OG  SER A 284      -6.180  -0.918  21.190  1.00162.10           O  
ATOM   2622  HN  SER A 284      -8.444  -1.128  24.212  1.00182.92           H  
ATOM   2623  HA  SER A 284      -7.271  -3.055  23.515  1.00182.92           H  
ATOM   2624  HB1 SER A 284      -6.425  -2.952  21.239  1.00182.92           H  
ATOM   2625  HB2 SER A 284      -7.920  -1.991  21.333  1.00182.92           H  
ATOM   2626  HG  SER A 284      -6.618  -0.050  21.586  1.00182.92           H  
ATOM   2627  N   ARG A 285      -4.543  -2.572  22.649  1.00206.25           N  
ATOM   2628  CA  ARG A 285      -3.222  -2.033  22.465  1.00216.85           C  
ATOM   2629  C   ARG A 285      -2.562  -2.741  21.366  1.00217.81           C  
ATOM   2630  O   ARG A 285      -2.010  -2.143  20.465  1.00215.20           O  
ATOM   2631  CB  ARG A 285      -2.421  -2.071  23.681  1.00222.58           C  
ATOM   2632  CG  ARG A 285      -1.965  -0.727  23.758  1.00244.20           C  
ATOM   2633  CD  ARG A 285      -0.584  -0.479  23.838  1.00263.73           C  
ATOM   2634  NE  ARG A 285      -0.207   0.312  24.975  1.00340.75           N  
ATOM   2635  CZ  ARG A 285       0.195  -0.250  26.101  1.00354.49           C  
ATOM   2636  NH1 ARG A 285       0.132  -1.596  26.213  1.00337.78           N1+
ATOM   2637  NH2 ARG A 285       0.609   0.549  27.097  1.00382.16           N  
ATOM   2638  HN  ARG A 285      -4.844  -3.425  22.077  1.00272.89           H  
ATOM   2639  HA  ARG A 285      -3.328  -0.989  22.170  1.00272.89           H  
ATOM   2640  HB1 ARG A 285      -3.026  -2.337  24.548  1.00272.89           H  
ATOM   2641  HB2 ARG A 285      -1.590  -2.770  23.589  1.00272.89           H  
ATOM   2642  HG1 ARG A 285      -2.330  -0.215  22.868  1.00272.89           H  
ATOM   2643  HG2 ARG A 285      -2.420  -0.286  24.644  1.00272.89           H  
ATOM   2644  HD1 ARG A 285      -0.065  -1.435  23.896  1.00272.89           H  
ATOM   2645  HD2 ARG A 285      -0.276   0.049  22.935  1.00272.89           H  
ATOM   2646  HE  ARG A 285      -0.253   1.379  24.910  1.00272.89           H  
ATOM   2647 1HH1 ARG A 285      -0.239  -2.184  25.400  1.00272.89           H  
ATOM   2648 2HH1 ARG A 285       0.452  -2.073  27.116  1.00272.89           H  
ATOM   2649 1HH2 ARG A 285       0.608   1.611  26.967  1.00272.89           H  
ATOM   2650 2HH2 ARG A 285       0.941   0.123  28.021  1.00272.89           H  
ATOM   2651  N   ARG A 286      -2.400  -4.031  21.673  1.00219.28           N  
ATOM   2652  CA  ARG A 286      -2.452  -5.139  20.741  1.00206.63           C  
ATOM   2653  C   ARG A 286      -1.626  -4.824  19.573  1.00201.95           C  
ATOM   2654  O   ARG A 286      -0.400  -4.952  19.581  1.00205.18           O  
ATOM   2655  CB  ARG A 286      -3.868  -5.364  20.229  1.00209.00           C  
ATOM   2656  CG  ARG A 286      -4.751  -6.245  21.090  1.00224.40           C  
ATOM   2657  CD  ARG A 286      -3.960  -7.279  22.007  1.00231.72           C  
ATOM   2658  NE  ARG A 286      -2.884  -7.981  21.313  1.00218.45           N  
ATOM   2659  CZ  ARG A 286      -2.774  -9.309  21.255  1.00256.13           C  
ATOM   2660  NH1 ARG A 286      -3.701 -10.104  21.819  1.00283.57           N1+
ATOM   2661  NH2 ARG A 286      -1.739  -9.853  20.611  1.00243.84           N  
ATOM   2662  HN  ARG A 286      -2.215  -4.267  22.700  1.00227.29           H  
ATOM   2663  HA  ARG A 286      -2.084  -6.045  21.221  1.00227.29           H  
ATOM   2664  HB1 ARG A 286      -4.351  -4.391  20.143  1.00227.29           H  
ATOM   2665  HB2 ARG A 286      -3.798  -5.824  19.243  1.00227.29           H  
ATOM   2666  HG1 ARG A 286      -5.345  -5.601  21.738  1.00227.29           H  
ATOM   2667  HG2 ARG A 286      -5.412  -6.810  20.432  1.00227.29           H  
ATOM   2668  HD1 ARG A 286      -3.529  -6.733  22.846  1.00227.29           H  
ATOM   2669  HD2 ARG A 286      -4.668  -8.019  22.379  1.00227.29           H  
ATOM   2670  HE  ARG A 286      -2.137  -7.393  20.821  1.00227.29           H  
ATOM   2671 1HH1 ARG A 286      -4.540  -9.672  22.322  1.00227.29           H  
ATOM   2672 2HH1 ARG A 286      -3.598 -11.167  21.763  1.00227.29           H  
ATOM   2673 1HH2 ARG A 286      -1.008  -9.225  20.147  1.00227.29           H  
ATOM   2674 2HH2 ARG A 286      -1.642 -10.918  20.558  1.00227.29           H  
ATOM   2675  N   ASP A 287      -2.376  -4.506  18.525  1.00214.88           N  
ATOM   2676  CA  ASP A 287      -1.812  -3.938  17.329  1.00203.58           C  
ATOM   2677  C   ASP A 287      -1.782  -2.396  17.423  1.00188.28           C  
ATOM   2678  O   ASP A 287      -2.814  -1.714  17.471  1.00165.22           O  
ATOM   2679  CB  ASP A 287      -2.538  -4.498  16.087  1.00180.46           C  
ATOM   2680  CG  ASP A 287      -4.005  -3.997  15.951  1.00157.35           C  
ATOM   2681  OD1 ASP A 287      -4.205  -2.737  15.892  1.00122.53           O  
ATOM   2682  OD2 ASP A 287      -4.948  -4.864  15.879  1.00176.87           O1-
ATOM   2683  HN  ASP A 287      -3.431  -4.678  18.571  1.00176.15           H  
ATOM   2684  HA  ASP A 287      -0.777  -4.274  17.273  1.00176.15           H  
ATOM   2685  HB1 ASP A 287      -1.985  -4.194  15.197  1.00176.15           H  
ATOM   2686  HB2 ASP A 287      -2.549  -5.586  16.154  1.00176.15           H  
ATOM   2687  N   THR A 288      -0.560  -1.871  17.487  1.00173.51           N  
ATOM   2688  CA  THR A 288      -0.306  -0.477  17.841  1.00166.53           C  
ATOM   2689  C   THR A 288      -0.017   0.268  16.556  1.00159.85           C  
ATOM   2690  O   THR A 288      -0.841   1.026  16.064  1.00155.38           O  
ATOM   2691  CB  THR A 288       0.930  -0.435  18.754  1.00163.50           C  
ATOM   2692  CG2 THR A 288       1.288   0.988  19.100  1.00141.02           C  
ATOM   2693  OG1 THR A 288       0.670  -1.182  19.955  1.00162.45           O  
ATOM   2694  HN  THR A 288       0.277  -2.501  17.268  1.00160.32           H  
ATOM   2695  HA  THR A 288      -1.171  -0.046  18.347  1.00160.32           H  
ATOM   2696  HB  THR A 288       1.770  -0.892  18.230  1.00160.32           H  
ATOM   2697  HG1 THR A 288      -0.149  -0.760  20.459  1.00160.32           H  
ATOM   2698 1HG2 THR A 288       2.166   0.995  19.747  1.00160.32           H  
ATOM   2699 2HG2 THR A 288       0.452   1.458  19.618  1.00160.32           H  
ATOM   2700 3HG2 THR A 288       1.506   1.541  18.186  1.00160.32           H  
ATOM   2701  N   LEU A 289       1.214   0.128  16.086  1.00160.41           N  
ATOM   2702  CA  LEU A 289       1.458  -0.499  14.783  1.00157.23           C  
ATOM   2703  C   LEU A 289       2.906  -0.934  14.589  1.00150.07           C  
ATOM   2704  O   LEU A 289       3.829  -0.299  15.127  1.00110.02           O  
ATOM   2705  CB  LEU A 289       0.914   0.350  13.601  1.00129.73           C  
ATOM   2706  CG  LEU A 289       1.197   1.851  13.275  1.00144.98           C  
ATOM   2707  CD1 LEU A 289       2.668   2.254  12.821  1.00101.78           C  
ATOM   2708  CD2 LEU A 289       0.160   2.422  12.258  1.00163.30           C  
ATOM   2709  HN  LEU A 289       2.043   0.476  16.666  1.00139.69           H  
ATOM   2710  HA  LEU A 289       0.871  -1.417  14.782  1.00139.69           H  
ATOM   2711  HB1 LEU A 289       1.232  -0.189  12.709  1.00139.69           H  
ATOM   2712  HB2 LEU A 289      -0.170   0.289  13.697  1.00139.69           H  
ATOM   2713  HG  LEU A 289       1.020   2.391  14.206  1.00139.69           H  
ATOM   2714 1HD1 LEU A 289       2.709   3.326  12.630  1.00139.69           H  
ATOM   2715 2HD1 LEU A 289       2.929   1.713  11.912  1.00139.69           H  
ATOM   2716 3HD1 LEU A 289       3.375   1.999  13.611  1.00139.69           H  
ATOM   2717 1HD2 LEU A 289       0.388   3.469  12.055  1.00139.69           H  
ATOM   2718 2HD2 LEU A 289      -0.843   2.344  12.679  1.00139.69           H  
ATOM   2719 3HD2 LEU A 289       0.210   1.853  11.330  1.00139.69           H  
ATOM   2720  N   CYS A 290       3.116  -2.048  13.891  1.00145.20           N  
ATOM   2721  CA  CYS A 290       2.201  -3.212  13.801  1.00131.82           C  
ATOM   2722  C   CYS A 290       0.929  -3.200  12.917  1.00131.39           C  
ATOM   2723  O   CYS A 290       0.373  -4.266  12.631  1.00111.35           O  
ATOM   2724  CB  CYS A 290       1.846  -3.723  15.210  1.00127.83           C  
ATOM   2725  SG  CYS A 290       3.269  -3.934  16.303  1.00142.65           S  
ATOM   2726  HN  CYS A 290       4.033  -2.110  13.343  1.00131.71           H  
ATOM   2727  HA  CYS A 290       2.816  -4.004  13.375  1.00131.71           H  
ATOM   2728  HB1 CYS A 290       1.164  -3.009  15.671  1.00131.71           H  
ATOM   2729  HB2 CYS A 290       1.348  -4.688  15.108  1.00131.71           H  
ATOM   2730  HG  CYS A 290       4.118  -4.821  15.767  1.00131.71           H  
ATOM   2731  N   GLY A 291       0.457  -2.023  12.515  1.00133.65           N  
ATOM   2732  CA  GLY A 291      -0.640  -1.901  11.565  1.00107.51           C  
ATOM   2733  C   GLY A 291      -0.211  -1.293  10.237  1.00 85.16           C  
ATOM   2734  O   GLY A 291      -1.049  -0.952   9.395  1.00 58.67           O  
ATOM   2735  HN  GLY A 291       0.901  -1.131  12.905  1.00 96.25           H  
ATOM   2736  HA1 GLY A 291      -1.049  -2.893  11.377  1.00 96.25           H  
ATOM   2737  HA2 GLY A 291      -1.411  -1.267  12.004  1.00 96.25           H  
ATOM   2738  N   THR A 292       1.102  -1.166  10.055  1.00103.19           N  
ATOM   2739  CA  THR A 292       1.681  -0.256   9.060  1.00 97.07           C  
ATOM   2740  C   THR A 292       1.586  -0.678   7.601  1.00 81.14           C  
ATOM   2741  O   THR A 292       0.824  -0.095   6.805  1.00 50.57           O  
ATOM   2742  CB  THR A 292       3.199  -0.090   9.309  1.00 76.03           C  
ATOM   2743  CG2 THR A 292       3.470   0.954  10.361  1.00 93.00           C  
ATOM   2744  OG1 THR A 292       3.747  -1.341   9.744  1.00 67.38           O  
ATOM   2745  HN  THR A 292       1.763  -1.752  10.659  1.00 81.20           H  
ATOM   2746  HA  THR A 292       1.206   0.719   9.168  1.00 81.20           H  
ATOM   2747  HB  THR A 292       3.683   0.208   8.379  1.00 81.20           H  
ATOM   2748  HG1 THR A 292       3.275  -1.640  10.633  1.00 81.20           H  
ATOM   2749 1HG2 THR A 292       4.545   1.048  10.513  1.00 81.20           H  
ATOM   2750 2HG2 THR A 292       2.995   0.659  11.297  1.00 81.20           H  
ATOM   2751 3HG2 THR A 292       3.065   1.913  10.035  1.00 81.20           H  
ATOM   2752  N   LEU A 293       2.391  -1.678   7.250  1.00 52.16           N  
ATOM   2753  CA  LEU A 293       2.591  -2.000   5.853  1.00 50.28           C  
ATOM   2754  C   LEU A 293       1.372  -2.716   5.329  1.00 44.74           C  
ATOM   2755  O   LEU A 293       1.190  -2.836   4.110  1.00 64.46           O  
ATOM   2756  CB  LEU A 293       3.838  -2.871   5.639  1.00 44.75           C  
ATOM   2757  CG  LEU A 293       5.070  -2.590   6.481  1.00 46.18           C  
ATOM   2758  CD1 LEU A 293       5.183  -3.661   7.545  1.00 57.21           C  
ATOM   2759  CD2 LEU A 293       6.312  -2.563   5.609  1.00 56.61           C  
ATOM   2760  HN  LEU A 293       2.893  -2.246   8.005  1.00 52.05           H  
ATOM   2761  HA  LEU A 293       2.715  -1.071   5.296  1.00 52.05           H  
ATOM   2762  HB1 LEU A 293       3.547  -3.904   5.830  1.00 52.05           H  
ATOM   2763  HB2 LEU A 293       4.131  -2.763   4.594  1.00 52.05           H  
ATOM   2764  HG  LEU A 293       4.955  -1.620   6.964  1.00 52.05           H  
ATOM   2765 1HD1 LEU A 293       6.063  -3.473   8.159  1.00 52.05           H  
ATOM   2766 2HD1 LEU A 293       5.273  -4.638   7.070  1.00 52.05           H  
ATOM   2767 3HD1 LEU A 293       4.292  -3.644   8.173  1.00 52.05           H  
ATOM   2768 1HD2 LEU A 293       7.186  -2.361   6.227  1.00 52.05           H  
ATOM   2769 2HD2 LEU A 293       6.211  -1.782   4.855  1.00 52.05           H  
ATOM   2770 3HD2 LEU A 293       6.432  -3.529   5.116  1.00 52.05           H  
ATOM   2771  N   ASP A 294       0.537  -3.193   6.245  1.00 29.97           N  
ATOM   2772  CA  ASP A 294      -0.602  -4.003   5.853  1.00 31.53           C  
ATOM   2773  C   ASP A 294      -1.365  -3.292   4.741  1.00 49.85           C  
ATOM   2774  O   ASP A 294      -1.827  -3.927   3.786  1.00 58.53           O  
ATOM   2775  CB  ASP A 294      -1.503  -4.280   7.058  1.00 41.91           C  
ATOM   2776  CG  ASP A 294      -0.750  -4.939   8.210  1.00 58.05           C  
ATOM   2777  OD1 ASP A 294      -0.883  -6.172   8.389  1.00 51.24           O  
ATOM   2778  OD2 ASP A 294      -0.017  -4.224   8.931  1.00 51.59           O1-
ATOM   2779  HN  ASP A 294       0.706  -2.980   7.280  1.00 46.58           H  
ATOM   2780  HA  ASP A 294      -0.235  -4.955   5.468  1.00 46.58           H  
ATOM   2781  HB1 ASP A 294      -1.919  -3.335   7.408  1.00 46.58           H  
ATOM   2782  HB2 ASP A 294      -2.312  -4.940   6.746  1.00 46.58           H  
ATOM   2783  N   TYR A 295      -1.469  -1.967   4.860  1.00 50.99           N  
ATOM   2784  CA  TYR A 295      -2.206  -1.159   3.889  1.00 49.46           C  
ATOM   2785  C   TYR A 295      -1.326  -0.553   2.800  1.00 60.93           C  
ATOM   2786  O   TYR A 295      -1.832   0.048   1.840  1.00 51.36           O  
ATOM   2787  CB  TYR A 295      -2.999  -0.075   4.625  1.00 46.71           C  
ATOM   2788  CG  TYR A 295      -3.868  -0.688   5.685  1.00 46.47           C  
ATOM   2789  CD1 TYR A 295      -5.135  -1.167   5.375  1.00 35.58           C  
ATOM   2790  CD2 TYR A 295      -3.398  -0.848   6.989  1.00 42.88           C  
ATOM   2791  CE1 TYR A 295      -5.933  -1.762   6.340  1.00 34.84           C  
ATOM   2792  CE2 TYR A 295      -4.183  -1.442   7.963  1.00 50.22           C  
ATOM   2793  CZ  TYR A 295      -5.452  -1.898   7.638  1.00 68.42           C  
ATOM   2794  OH  TYR A 295      -6.228  -2.489   8.618  1.00 56.91           O  
ATOM   2795  HN  TYR A 295      -1.001  -1.482   5.691  1.00 49.56           H  
ATOM   2796  HA  TYR A 295      -2.926  -1.814   3.399  1.00 49.56           H  
ATOM   2797  HB1 TYR A 295      -2.304   0.624   5.090  1.00 49.56           H  
ATOM   2798  HB2 TYR A 295      -3.626   0.457   3.910  1.00 49.56           H  
ATOM   2799  HD1 TYR A 295      -5.508  -1.073   4.355  1.00 49.56           H  
ATOM   2800  HD2 TYR A 295      -2.397  -0.501   7.244  1.00 49.56           H  
ATOM   2801  HE1 TYR A 295      -6.929  -2.122   6.083  1.00 49.56           H  
ATOM   2802  HE2 TYR A 295      -3.806  -1.550   8.980  1.00 49.56           H  
ATOM   2803  HH  TYR A 295      -7.116  -1.942   8.738  1.00 49.56           H  
ATOM   2804  N   LEU A 296      -0.014  -0.733   2.949  1.00 59.87           N  
ATOM   2805  CA  LEU A 296       0.960  -0.192   2.009  1.00 38.45           C  
ATOM   2806  C   LEU A 296       1.135  -1.122   0.842  1.00 38.36           C  
ATOM   2807  O   LEU A 296       1.322  -2.323   1.035  1.00 34.35           O  
ATOM   2808  CB  LEU A 296       2.303   0.012   2.686  1.00 40.12           C  
ATOM   2809  CG  LEU A 296       2.395   1.252   3.566  1.00 44.21           C  
ATOM   2810  CD1 LEU A 296       3.771   1.340   4.231  1.00 33.53           C  
ATOM   2811  CD2 LEU A 296       2.081   2.489   2.721  1.00 43.35           C  
ATOM   2812  HN  LEU A 296       0.337  -1.295   3.789  1.00 41.53           H  
ATOM   2813  HA  LEU A 296       0.600   0.770   1.643  1.00 41.53           H  
ATOM   2814  HB1 LEU A 296       2.505  -0.861   3.307  1.00 41.53           H  
ATOM   2815  HB2 LEU A 296       3.065   0.090   1.910  1.00 41.53           H  
ATOM   2816  HG  LEU A 296       1.641   1.172   4.349  1.00 41.53           H  
ATOM   2817 1HD1 LEU A 296       3.817   2.232   4.855  1.00 41.53           H  
ATOM   2818 2HD1 LEU A 296       4.544   1.394   3.464  1.00 41.53           H  
ATOM   2819 3HD1 LEU A 296       3.934   0.456   4.848  1.00 41.53           H  
ATOM   2820 1HD2 LEU A 296       2.145   3.381   3.345  1.00 41.53           H  
ATOM   2821 2HD2 LEU A 296       1.075   2.404   2.311  1.00 41.53           H  
ATOM   2822 3HD2 LEU A 296       2.800   2.565   1.906  1.00 41.53           H  
ATOM   2823  N   PRO A 297       1.064  -0.563  -0.379  1.00 58.14           N  
ATOM   2824  CA  PRO A 297       1.213  -1.286  -1.651  1.00 51.68           C  
ATOM   2825  C   PRO A 297       2.678  -1.616  -1.977  1.00 47.53           C  
ATOM   2826  O   PRO A 297       3.580  -0.841  -1.640  1.00 33.92           O  
ATOM   2827  CB  PRO A 297       0.644  -0.301  -2.668  1.00 47.15           C  
ATOM   2828  CG  PRO A 297       0.972   1.055  -2.082  1.00 43.48           C  
ATOM   2829  CD  PRO A 297       0.870   0.889  -0.583  1.00 38.55           C  
ATOM   2830  HA  PRO A 297       0.617  -2.198  -1.636  1.00 45.78           H  
ATOM   2831  HB1 PRO A 297       1.119  -0.429  -3.641  1.00 45.78           H  
ATOM   2832  HB2 PRO A 297      -0.434  -0.429  -2.771  1.00 45.78           H  
ATOM   2833  HG1 PRO A 297       1.981   1.356  -2.363  1.00 45.78           H  
ATOM   2834  HG2 PRO A 297       0.258   1.802  -2.430  1.00 45.78           H  
ATOM   2835  HD1 PRO A 297       1.648   1.460  -0.076  1.00 45.78           H  
ATOM   2836  HD2 PRO A 297      -0.108   1.206  -0.222  1.00 45.78           H  
ATOM   2837  N   PRO A 298       2.911  -2.748  -2.656  1.00 38.28           N  
ATOM   2838  CA  PRO A 298       4.267  -3.228  -2.974  1.00 30.98           C  
ATOM   2839  C   PRO A 298       5.150  -2.130  -3.556  1.00 31.02           C  
ATOM   2840  O   PRO A 298       6.312  -2.032  -3.175  1.00 38.89           O  
ATOM   2841  CB  PRO A 298       4.023  -4.289  -4.051  1.00 31.72           C  
ATOM   2842  CG  PRO A 298       2.603  -4.755  -3.824  1.00 46.02           C  
ATOM   2843  CD  PRO A 298       1.856  -3.551  -3.304  1.00 39.72           C  
ATOM   2844  HA  PRO A 298       4.734  -3.672  -2.095  1.00 36.66           H  
ATOM   2845  HB1 PRO A 298       4.131  -3.857  -5.046  1.00 36.66           H  
ATOM   2846  HB2 PRO A 298       4.721  -5.119  -3.937  1.00 36.66           H  
ATOM   2847  HG1 PRO A 298       2.162  -5.100  -4.760  1.00 36.66           H  
ATOM   2848  HG2 PRO A 298       2.580  -5.562  -3.092  1.00 36.66           H  
ATOM   2849  HD1 PRO A 298       1.392  -2.997  -4.120  1.00 36.66           H  
ATOM   2850  HD2 PRO A 298       1.093  -3.846  -2.584  1.00 36.66           H  
ATOM   2851  N   GLU A 299       4.607  -1.320  -4.463  1.00 31.93           N  
ATOM   2852  CA  GLU A 299       5.361  -0.220  -5.062  1.00 39.92           C  
ATOM   2853  C   GLU A 299       5.833   0.810  -4.035  1.00 49.48           C  
ATOM   2854  O   GLU A 299       6.962   1.309  -4.127  1.00 42.33           O  
ATOM   2855  CB  GLU A 299       4.553   0.475  -6.172  1.00 44.54           C  
ATOM   2856  CG  GLU A 299       3.174   0.974  -5.760  1.00 34.46           C  
ATOM   2857  CD  GLU A 299       2.083  -0.021  -6.104  1.00 45.10           C  
ATOM   2858  OE1 GLU A 299       2.314  -1.234  -5.916  1.00 46.04           O  
ATOM   2859  OE2 GLU A 299       1.005   0.403  -6.576  1.00 45.29           O1-
ATOM   2860  HN  GLU A 299       3.592  -1.479  -4.761  1.00 42.12           H  
ATOM   2861  HA  GLU A 299       6.249  -0.648  -5.525  1.00 42.12           H  
ATOM   2862  HB1 GLU A 299       5.130   1.331  -6.522  1.00 42.12           H  
ATOM   2863  HB2 GLU A 299       4.425  -0.235  -6.989  1.00 42.12           H  
ATOM   2864  HG1 GLU A 299       3.168   1.144  -4.684  1.00 42.12           H  
ATOM   2865  HG2 GLU A 299       2.971   1.911  -6.278  1.00 42.12           H  
ATOM   2866  N   MET A 300       4.970   1.130  -3.069  1.00 41.23           N  
ATOM   2867  CA  MET A 300       5.323   2.090  -2.025  1.00 24.06           C  
ATOM   2868  C   MET A 300       6.346   1.514  -1.065  1.00 26.40           C  
ATOM   2869  O   MET A 300       7.353   2.151  -0.765  1.00 33.29           O  
ATOM   2870  CB  MET A 300       4.084   2.564  -1.265  1.00 59.04           C  
ATOM   2871  CG  MET A 300       3.201   3.517  -2.069  1.00 67.72           C  
ATOM   2872  SD  MET A 300       2.248   4.694  -1.073  1.00 78.25           S  
ATOM   2873  CE  MET A 300       3.508   5.874  -0.574  1.00 51.58           C  
ATOM   2874  HN  MET A 300       4.002   0.675  -3.058  1.00 47.70           H  
ATOM   2875  HA  MET A 300       5.771   2.958  -2.508  1.00 47.70           H  
ATOM   2876  HB1 MET A 300       3.491   1.691  -0.994  1.00 47.70           H  
ATOM   2877  HB2 MET A 300       4.410   3.078  -0.361  1.00 47.70           H  
ATOM   2878  HG1 MET A 300       3.841   4.085  -2.744  1.00 47.70           H  
ATOM   2879  HG2 MET A 300       2.499   2.919  -2.651  1.00 47.70           H  
ATOM   2880  HE1 MET A 300       3.057   6.651   0.043  1.00 47.70           H  
ATOM   2881  HE2 MET A 300       3.953   6.328  -1.460  1.00 47.70           H  
ATOM   2882  HE3 MET A 300       4.282   5.361  -0.003  1.00 47.70           H  
ATOM   2883  N   ILE A 301       6.094   0.300  -0.589  1.00 29.47           N  
ATOM   2884  CA  ILE A 301       7.040  -0.354   0.298  1.00 36.17           C  
ATOM   2885  C   ILE A 301       8.403  -0.422  -0.353  1.00 32.50           C  
ATOM   2886  O   ILE A 301       9.419  -0.176   0.295  1.00 38.07           O  
ATOM   2887  CB  ILE A 301       6.618  -1.782   0.619  1.00 28.47           C  
ATOM   2888  CG1 ILE A 301       5.109  -1.857   0.772  1.00 41.34           C  
ATOM   2889  CG2 ILE A 301       7.290  -2.249   1.881  1.00 28.03           C  
ATOM   2890  CD1 ILE A 301       4.621  -3.216   1.185  1.00 42.69           C  
ATOM   2891  HN  ILE A 301       5.187  -0.199  -0.860  1.00 34.59           H  
ATOM   2892  HA  ILE A 301       7.114   0.214   1.226  1.00 34.59           H  
ATOM   2893  HB  ILE A 301       6.921  -2.431  -0.203  1.00 34.59           H  
ATOM   2894 1HG1 ILE A 301       4.802  -1.134   1.529  1.00 34.59           H  
ATOM   2895 2HG1 ILE A 301       4.651  -1.600  -0.183  1.00 34.59           H  
ATOM   2896 1HG2 ILE A 301       6.981  -3.271   2.101  1.00 34.59           H  
ATOM   2897 2HG2 ILE A 301       7.005  -1.599   2.708  1.00 34.59           H  
ATOM   2898 3HG2 ILE A 301       8.372  -2.217   1.750  1.00 34.59           H  
ATOM   2899 1HD1 ILE A 301       3.535  -3.201   1.276  1.00 34.59           H  
ATOM   2900 2HD1 ILE A 301       5.063  -3.485   2.144  1.00 34.59           H  
ATOM   2901 3HD1 ILE A 301       4.912  -3.950   0.433  1.00 34.59           H  
ATOM   2902  N   GLU A 302       8.411  -0.725  -1.648  1.00 41.44           N  
ATOM   2903  CA  GLU A 302       9.641  -1.038  -2.374  1.00 43.99           C  
ATOM   2904  C   GLU A 302      10.397   0.235  -2.757  1.00 44.71           C  
ATOM   2905  O   GLU A 302      11.446   0.182  -3.397  1.00 62.35           O  
ATOM   2906  CB  GLU A 302       9.351  -1.931  -3.597  1.00 26.88           C  
ATOM   2907  CG  GLU A 302       9.121  -3.416  -3.262  1.00 30.26           C  
ATOM   2908  CD  GLU A 302       8.433  -4.187  -4.388  1.00 41.66           C  
ATOM   2909  OE1 GLU A 302       8.227  -5.425  -4.276  1.00 32.31           O  
ATOM   2910  OE2 GLU A 302       8.091  -3.542  -5.395  1.00 40.52           O1-
ATOM   2911  HN  GLU A 302       7.482  -0.741  -2.179  1.00 40.46           H  
ATOM   2912  HA  GLU A 302      10.282  -1.607  -1.700  1.00 40.46           H  
ATOM   2913  HB1 GLU A 302       8.457  -1.551  -4.092  1.00 40.46           H  
ATOM   2914  HB2 GLU A 302      10.200  -1.862  -4.278  1.00 40.46           H  
ATOM   2915  HG1 GLU A 302      10.087  -3.880  -3.064  1.00 40.46           H  
ATOM   2916  HG2 GLU A 302       8.498  -3.477  -2.369  1.00 40.46           H  
ATOM   2917  N   GLY A 303       9.864   1.381  -2.349  1.00 48.50           N  
ATOM   2918  CA  GLY A 303      10.544   2.637  -2.581  1.00 62.28           C  
ATOM   2919  C   GLY A 303      10.550   2.997  -4.044  1.00 67.32           C  
ATOM   2920  O   GLY A 303      11.609   3.234  -4.632  1.00 65.83           O  
ATOM   2921  HN  GLY A 303       8.921   1.375  -1.844  1.00 60.98           H  
ATOM   2922  HA1 GLY A 303      10.035   3.423  -2.024  1.00 60.98           H  
ATOM   2923  HA2 GLY A 303      11.573   2.552  -2.232  1.00 60.98           H  
ATOM   2924  N   ARG A 304       9.361   3.024  -4.635  1.00 52.28           N  
ATOM   2925  CA  ARG A 304       9.228   3.339  -6.050  1.00 52.70           C  
ATOM   2926  C   ARG A 304       8.106   4.325  -6.355  1.00 59.12           C  
ATOM   2927  O   ARG A 304       7.098   4.399  -5.645  1.00 57.46           O  
ATOM   2928  CB  ARG A 304       9.061   2.059  -6.863  1.00 48.62           C  
ATOM   2929  CG  ARG A 304      10.372   1.509  -7.387  1.00 50.58           C  
ATOM   2930  CD  ARG A 304      10.268   0.030  -7.624  1.00 57.06           C  
ATOM   2931  NE  ARG A 304       8.908  -0.444  -7.384  1.00 63.49           N  
ATOM   2932  CZ  ARG A 304       8.535  -1.713  -7.497  1.00 72.90           C  
ATOM   2933  NH1 ARG A 304       9.432  -2.630  -7.853  1.00 65.57           N1+
ATOM   2934  NH2 ARG A 304       7.273  -2.059  -7.263  1.00 37.22           N  
ATOM   2935  HN  ARG A 304       8.484   2.811  -4.060  1.00 56.09           H  
ATOM   2936  HA  ARG A 304      10.162   3.803  -6.367  1.00 56.09           H  
ATOM   2937  HB1 ARG A 304       8.597   1.304  -6.228  1.00 56.09           H  
ATOM   2938  HB2 ARG A 304       8.410   2.271  -7.712  1.00 56.09           H  
ATOM   2939  HG1 ARG A 304      10.619   2.005  -8.326  1.00 56.09           H  
ATOM   2940  HG2 ARG A 304      11.159   1.700  -6.657  1.00 56.09           H  
ATOM   2941  HD1 ARG A 304      10.544  -0.186  -8.656  1.00 56.09           H  
ATOM   2942  HD2 ARG A 304      10.949  -0.488  -6.949  1.00 56.09           H  
ATOM   2943  HE  ARG A 304       8.167   0.274  -7.101  1.00 56.09           H  
ATOM   2944 1HH1 ARG A 304      10.444  -2.343  -8.045  1.00 56.09           H  
ATOM   2945 2HH1 ARG A 304       9.140  -3.656  -7.946  1.00 56.09           H  
ATOM   2946 1HH2 ARG A 304       6.557  -1.315  -6.983  1.00 56.09           H  
ATOM   2947 2HH2 ARG A 304       6.973  -3.082  -7.354  1.00 56.09           H  
ATOM   2948  N   MET A 305       8.294   5.064  -7.442  1.00 79.01           N  
ATOM   2949  CA  MET A 305       7.417   6.165  -7.797  1.00 99.41           C  
ATOM   2950  C   MET A 305       5.993   5.631  -7.795  1.00104.60           C  
ATOM   2951  O   MET A 305       5.678   4.696  -8.532  1.00107.40           O  
ATOM   2952  CB  MET A 305       7.776   6.649  -9.210  1.00108.36           C  
ATOM   2953  CG  MET A 305       9.167   7.297  -9.408  1.00145.76           C  
ATOM   2954  SD  MET A 305       9.494   8.776  -8.431  1.00168.76           S  
ATOM   2955  CE  MET A 305       8.342   9.936  -9.142  1.00138.89           C  
ATOM   2956  HN  MET A 305       9.122   4.839  -8.081  1.00119.02           H  
ATOM   2957  HA  MET A 305       7.519   6.979  -7.080  1.00119.02           H  
ATOM   2958  HB1 MET A 305       7.720   5.787  -9.875  1.00119.02           H  
ATOM   2959  HB2 MET A 305       7.028   7.384  -9.504  1.00119.02           H  
ATOM   2960  HG1 MET A 305       9.922   6.554  -9.151  1.00119.02           H  
ATOM   2961  HG2 MET A 305       9.264   7.565 -10.460  1.00119.02           H  
ATOM   2962  HE1 MET A 305       8.433  10.897  -8.635  1.00119.02           H  
ATOM   2963  HE2 MET A 305       7.326   9.559  -9.025  1.00119.02           H  
ATOM   2964  HE3 MET A 305       8.562  10.064 -10.202  1.00119.02           H  
ATOM   2965  N   HIS A 306       5.123   6.240  -6.994  1.00 84.34           N  
ATOM   2966  CA  HIS A 306       3.766   5.734  -6.860  1.00 79.72           C  
ATOM   2967  C   HIS A 306       2.765   6.687  -7.487  1.00 86.69           C  
ATOM   2968  O   HIS A 306       2.945   7.906  -7.449  1.00 90.66           O  
ATOM   2969  CB  HIS A 306       3.427   5.491  -5.391  1.00 53.97           C  
ATOM   2970  CG  HIS A 306       3.421   6.735  -4.559  1.00 53.29           C  
ATOM   2971  CD2 HIS A 306       2.420   7.584  -4.232  1.00 62.69           C  
ATOM   2972  ND1 HIS A 306       4.557   7.228  -3.953  1.00 79.49           N  
ATOM   2973  CE1 HIS A 306       4.254   8.328  -3.288  1.00 81.44           C  
ATOM   2974  NE2 HIS A 306       2.964   8.568  -3.439  1.00 77.37           N  
ATOM   2975  HN  HIS A 306       5.424   7.107  -6.444  1.00 74.97           H  
ATOM   2976  HA  HIS A 306       3.704   4.782  -7.386  1.00 74.97           H  
ATOM   2977  HB1 HIS A 306       2.438   5.037  -5.337  1.00 74.97           H  
ATOM   2978  HB2 HIS A 306       4.166   4.804  -4.977  1.00 74.97           H  
ATOM   2979  HD1 HIS A 306       5.530   6.788  -4.013  1.00 74.97           H  
ATOM   2980  HD2 HIS A 306       1.377   7.504  -4.539  1.00 74.97           H  
ATOM   2981  HE1 HIS A 306       4.952   8.935  -2.711  1.00 74.97           H  
ATOM   2982  N   ASP A 307       1.712   6.117  -8.063  1.00 75.24           N  
ATOM   2983  CA  ASP A 307       0.699   6.894  -8.777  1.00 92.42           C  
ATOM   2984  C   ASP A 307      -0.701   6.627  -8.212  1.00 91.63           C  
ATOM   2985  O   ASP A 307      -0.853   5.820  -7.300  1.00 91.84           O  
ATOM   2986  CB  ASP A 307       0.752   6.575 -10.278  1.00 51.83           C  
ATOM   2987  CG  ASP A 307       0.339   5.148 -10.590  1.00 75.66           C  
ATOM   2988  OD1 ASP A 307       0.268   4.315  -9.662  1.00 91.09           O  
ATOM   2989  OD2 ASP A 307       0.091   4.847 -11.772  1.00 96.10           O1-
ATOM   2990  HN  ASP A 307       1.601   5.055  -8.003  1.00 83.23           H  
ATOM   2991  HA  ASP A 307       0.924   7.953  -8.645  1.00 83.23           H  
ATOM   2992  HB1 ASP A 307       0.080   7.255 -10.802  1.00 83.23           H  
ATOM   2993  HB2 ASP A 307       1.772   6.728 -10.630  1.00 83.23           H  
ATOM   2994  N   GLU A 308      -1.729   7.251  -8.782  1.00 63.90           N  
ATOM   2995  CA  GLU A 308      -3.076   7.161  -8.218  1.00 85.73           C  
ATOM   2996  C   GLU A 308      -3.469   5.731  -7.842  1.00 89.28           C  
ATOM   2997  O   GLU A 308      -4.218   5.518  -6.888  1.00106.37           O  
ATOM   2998  CB  GLU A 308      -4.107   7.686  -9.226  1.00 91.67           C  
ATOM   2999  CG  GLU A 308      -4.951   6.572  -9.867  1.00 55.83           C  
ATOM   3000  CD  GLU A 308      -5.069   6.732 -11.370  1.00 88.49           C  
ATOM   3001  OE1 GLU A 308      -5.922   6.047 -11.981  1.00103.98           O  
ATOM   3002  OE2 GLU A 308      -4.303   7.546 -11.937  1.00 82.33           O1-
ATOM   3003  HN  GLU A 308      -1.567   7.829  -9.668  1.00 85.29           H  
ATOM   3004  HA  GLU A 308      -3.120   7.781  -7.322  1.00 85.29           H  
ATOM   3005  HB1 GLU A 308      -4.776   8.374  -8.710  1.00 85.29           H  
ATOM   3006  HB2 GLU A 308      -3.577   8.217 -10.017  1.00 85.29           H  
ATOM   3007  HG1 GLU A 308      -4.483   5.611  -9.653  1.00 85.29           H  
ATOM   3008  HG2 GLU A 308      -5.950   6.595  -9.433  1.00 85.29           H  
ATOM   3009  N   LYS A 309      -2.970   4.758  -8.596  1.00 68.98           N  
ATOM   3010  CA  LYS A 309      -3.409   3.383  -8.445  1.00 66.43           C  
ATOM   3011  C   LYS A 309      -3.040   2.729  -7.113  1.00 59.60           C  
ATOM   3012  O   LYS A 309      -3.513   1.629  -6.828  1.00 60.19           O  
ATOM   3013  CB  LYS A 309      -2.907   2.555  -9.627  1.00 58.37           C  
ATOM   3014  CG  LYS A 309      -3.539   2.961 -10.940  1.00 54.80           C  
ATOM   3015  CD  LYS A 309      -4.506   1.888 -11.437  1.00 67.47           C  
ATOM   3016  CE  LYS A 309      -5.084   2.247 -12.803  1.00 54.50           C  
ATOM   3017  NZ  LYS A 309      -5.547   1.026 -13.520  1.00 55.67           N1+
ATOM   3018  HN  LYS A 309      -2.229   4.994  -9.331  1.00 60.67           H  
ATOM   3019  HA  LYS A 309      -4.497   3.389  -8.504  1.00 60.67           H  
ATOM   3020  HB1 LYS A 309      -1.827   2.682  -9.707  1.00 60.67           H  
ATOM   3021  HB2 LYS A 309      -3.137   1.506  -9.440  1.00 60.67           H  
ATOM   3022  HG1 LYS A 309      -4.084   3.894 -10.800  1.00 60.67           H  
ATOM   3023  HG2 LYS A 309      -2.755   3.105 -11.683  1.00 60.67           H  
ATOM   3024  HD1 LYS A 309      -3.974   0.940 -11.516  1.00 60.67           H  
ATOM   3025  HD2 LYS A 309      -5.323   1.788 -10.722  1.00 60.67           H  
ATOM   3026  HE1 LYS A 309      -5.928   2.923 -12.666  1.00 60.67           H  
ATOM   3027  HE2 LYS A 309      -4.315   2.741 -13.397  1.00 60.67           H  
ATOM   3028  HZ1 LYS A 309      -5.947   1.302 -14.473  1.00 60.67           H  
ATOM   3029  HZ2 LYS A 309      -6.304   0.538 -12.943  1.00 60.67           H  
ATOM   3030  HZ3 LYS A 309      -4.721   0.359 -13.660  1.00 60.67           H  
ATOM   3031  N   VAL A 310      -2.206   3.386  -6.305  1.00 35.94           N  
ATOM   3032  CA  VAL A 310      -1.913   2.862  -4.970  1.00 50.82           C  
ATOM   3033  C   VAL A 310      -3.212   2.710  -4.180  1.00 62.81           C  
ATOM   3034  O   VAL A 310      -3.447   1.677  -3.526  1.00 33.81           O  
ATOM   3035  CB  VAL A 310      -0.921   3.751  -4.151  1.00 52.54           C  
ATOM   3036  CG1 VAL A 310      -0.276   4.778  -5.018  1.00 74.04           C  
ATOM   3037  CG2 VAL A 310      -1.617   4.444  -2.986  1.00 54.90           C  
ATOM   3038  HN  VAL A 310      -1.750   4.297  -6.634  1.00 52.12           H  
ATOM   3039  HA  VAL A 310      -1.467   1.873  -5.083  1.00 52.12           H  
ATOM   3040  HB  VAL A 310      -0.140   3.107  -3.747  1.00 52.12           H  
ATOM   3041 1HG1 VAL A 310       0.408   5.380  -4.420  1.00 52.12           H  
ATOM   3042 2HG1 VAL A 310      -1.041   5.421  -5.452  1.00 52.12           H  
ATOM   3043 3HG1 VAL A 310       0.279   4.284  -5.816  1.00 52.12           H  
ATOM   3044 1HG2 VAL A 310      -0.895   5.053  -2.441  1.00 52.12           H  
ATOM   3045 2HG2 VAL A 310      -2.039   3.695  -2.316  1.00 52.12           H  
ATOM   3046 3HG2 VAL A 310      -2.415   5.082  -3.366  1.00 52.12           H  
ATOM   3047  N   ASP A 311      -4.053   3.744  -4.268  1.00 34.82           N  
ATOM   3048  CA  ASP A 311      -5.258   3.846  -3.455  1.00 37.38           C  
ATOM   3049  C   ASP A 311      -6.244   2.715  -3.733  1.00 46.90           C  
ATOM   3050  O   ASP A 311      -7.119   2.415  -2.914  1.00 42.70           O  
ATOM   3051  CB  ASP A 311      -5.918   5.211  -3.651  1.00 53.49           C  
ATOM   3052  CG  ASP A 311      -5.200   6.313  -2.901  1.00 57.54           C  
ATOM   3053  OD1 ASP A 311      -4.625   6.019  -1.827  1.00 70.58           O  
ATOM   3054  OD2 ASP A 311      -5.207   7.467  -3.386  1.00 52.93           O1-
ATOM   3055  HN  ASP A 311      -3.833   4.528  -4.962  1.00 49.54           H  
ATOM   3056  HA  ASP A 311      -4.957   3.772  -2.410  1.00 49.54           H  
ATOM   3057  HB1 ASP A 311      -5.915   5.452  -4.714  1.00 49.54           H  
ATOM   3058  HB2 ASP A 311      -6.946   5.156  -3.293  1.00 49.54           H  
ATOM   3059  N   LEU A 312      -6.105   2.082  -4.889  1.00 46.26           N  
ATOM   3060  CA  LEU A 312      -6.951   0.943  -5.203  1.00 41.50           C  
ATOM   3061  C   LEU A 312      -6.432  -0.320  -4.539  1.00 41.46           C  
ATOM   3062  O   LEU A 312      -7.194  -1.266  -4.291  1.00 33.83           O  
ATOM   3063  CB  LEU A 312      -7.097   0.776  -6.711  1.00 45.43           C  
ATOM   3064  CG  LEU A 312      -8.129   1.760  -7.272  1.00 42.71           C  
ATOM   3065  CD1 LEU A 312      -7.451   2.827  -8.130  1.00 40.79           C  
ATOM   3066  CD2 LEU A 312      -9.234   1.015  -8.031  1.00 37.63           C  
ATOM   3067  HN  LEU A 312      -5.368   2.411  -5.593  1.00 41.20           H  
ATOM   3068  HA  LEU A 312      -7.941   1.146  -4.796  1.00 41.20           H  
ATOM   3069  HB1 LEU A 312      -6.133   0.961  -7.186  1.00 41.20           H  
ATOM   3070  HB2 LEU A 312      -7.420  -0.242  -6.928  1.00 41.20           H  
ATOM   3071  HG  LEU A 312      -8.595   2.266  -6.426  1.00 41.20           H  
ATOM   3072 1HD1 LEU A 312      -8.202   3.514  -8.518  1.00 41.20           H  
ATOM   3073 2HD1 LEU A 312      -6.932   2.349  -8.961  1.00 41.20           H  
ATOM   3074 3HD1 LEU A 312      -6.733   3.379  -7.523  1.00 41.20           H  
ATOM   3075 1HD2 LEU A 312      -9.956   1.733  -8.421  1.00 41.20           H  
ATOM   3076 2HD2 LEU A 312      -9.738   0.324  -7.354  1.00 41.20           H  
ATOM   3077 3HD2 LEU A 312      -8.795   0.456  -8.858  1.00 41.20           H  
ATOM   3078  N   TRP A 313      -5.131  -0.333  -4.253  1.00 44.04           N  
ATOM   3079  CA  TRP A 313      -4.546  -1.433  -3.501  1.00 52.43           C  
ATOM   3080  C   TRP A 313      -5.137  -1.354  -2.108  1.00 42.03           C  
ATOM   3081  O   TRP A 313      -5.642  -2.353  -1.577  1.00 28.27           O  
ATOM   3082  CB  TRP A 313      -3.018  -1.322  -3.446  1.00 52.95           C  
ATOM   3083  CG  TRP A 313      -2.372  -2.313  -2.486  1.00 65.27           C  
ATOM   3084  CD1 TRP A 313      -2.047  -2.094  -1.171  1.00 40.42           C  
ATOM   3085  CD2 TRP A 313      -1.988  -3.677  -2.772  1.00 55.77           C  
ATOM   3086  CE2 TRP A 313      -1.442  -4.208  -1.579  1.00 40.81           C  
ATOM   3087  CE3 TRP A 313      -2.053  -4.481  -3.914  1.00 34.32           C  
ATOM   3088  NE1 TRP A 313      -1.491  -3.235  -0.626  1.00 43.67           N  
ATOM   3089  CZ2 TRP A 313      -0.958  -5.525  -1.510  1.00 29.68           C  
ATOM   3090  CZ3 TRP A 313      -1.574  -5.792  -3.835  1.00 40.68           C  
ATOM   3091  CH2 TRP A 313      -1.034  -6.298  -2.640  1.00 40.11           C  
ATOM   3092  HN  TRP A 313      -4.510   0.475  -4.579  1.00 43.60           H  
ATOM   3093  HA  TRP A 313      -4.827  -2.379  -3.962  1.00 43.60           H  
ATOM   3094  HB1 TRP A 313      -2.623  -1.503  -4.446  1.00 43.60           H  
ATOM   3095  HB2 TRP A 313      -2.756  -0.313  -3.129  1.00 43.60           H  
ATOM   3096  HD1 TRP A 313      -2.205  -1.158  -0.636  1.00 43.60           H  
ATOM   3097  HE1 TRP A 313      -1.153  -3.338   0.384  1.00 43.60           H  
ATOM   3098  HE3 TRP A 313      -2.467  -4.094  -4.845  1.00 43.60           H  
ATOM   3099  HZ2 TRP A 313      -0.534  -5.921  -0.587  1.00 43.60           H  
ATOM   3100  HZ3 TRP A 313      -1.621  -6.433  -4.715  1.00 43.60           H  
ATOM   3101  HH2 TRP A 313      -0.669  -7.324  -2.611  1.00 43.60           H  
ATOM   3102  N   SER A 314      -5.094  -0.146  -1.541  1.00 28.94           N  
ATOM   3103  CA  SER A 314      -5.641   0.099  -0.219  1.00 28.95           C  
ATOM   3104  C   SER A 314      -7.069  -0.449  -0.180  1.00 34.23           C  
ATOM   3105  O   SER A 314      -7.390  -1.345   0.604  1.00 29.89           O  
ATOM   3106  CB  SER A 314      -5.637   1.603   0.084  1.00 34.56           C  
ATOM   3107  OG  SER A 314      -4.337   2.172   0.047  1.00 23.89           O  
ATOM   3108  HN  SER A 314      -4.643   0.664  -2.076  1.00 30.08           H  
ATOM   3109  HA  SER A 314      -5.035  -0.420   0.524  1.00 30.08           H  
ATOM   3110  HB1 SER A 314      -6.259   2.108  -0.656  1.00 30.08           H  
ATOM   3111  HB2 SER A 314      -6.057   1.758   1.078  1.00 30.08           H  
ATOM   3112  HG  SER A 314      -3.728   1.702   0.761  1.00 30.08           H  
ATOM   3113  N   LEU A 315      -7.898   0.053  -1.087  1.00 27.20           N  
ATOM   3114  CA  LEU A 315      -9.288  -0.366  -1.188  1.00 36.74           C  
ATOM   3115  C   LEU A 315      -9.430  -1.883  -1.111  1.00 37.03           C  
ATOM   3116  O   LEU A 315     -10.366  -2.411  -0.491  1.00 40.39           O  
ATOM   3117  CB  LEU A 315      -9.861   0.110  -2.527  1.00 44.21           C  
ATOM   3118  CG  LEU A 315     -10.913   1.209  -2.426  1.00 59.64           C  
ATOM   3119  CD1 LEU A 315     -11.097   1.922  -3.760  1.00 49.56           C  
ATOM   3120  CD2 LEU A 315     -12.225   0.637  -1.908  1.00 53.92           C  
ATOM   3121  HN  LEU A 315      -7.531   0.793  -1.768  1.00 43.59           H  
ATOM   3122  HA  LEU A 315      -9.857   0.087  -0.376  1.00 43.59           H  
ATOM   3123  HB1 LEU A 315      -9.036   0.486  -3.132  1.00 43.59           H  
ATOM   3124  HB2 LEU A 315     -10.314  -0.748  -3.023  1.00 43.59           H  
ATOM   3125  HG  LEU A 315     -10.561   1.943  -1.702  1.00 43.59           H  
ATOM   3126 1HD1 LEU A 315     -11.854   2.700  -3.656  1.00 43.59           H  
ATOM   3127 2HD1 LEU A 315     -11.417   1.204  -4.516  1.00 43.59           H  
ATOM   3128 3HD1 LEU A 315     -10.153   2.374  -4.065  1.00 43.59           H  
ATOM   3129 1HD2 LEU A 315     -12.968   1.432  -1.842  1.00 43.59           H  
ATOM   3130 2HD2 LEU A 315     -12.068   0.203  -0.921  1.00 43.59           H  
ATOM   3131 3HD2 LEU A 315     -12.581  -0.135  -2.591  1.00 43.59           H  
ATOM   3132  N   GLY A 316      -8.511  -2.584  -1.764  1.00 36.19           N  
ATOM   3133  CA  GLY A 316      -8.592  -4.024  -1.820  1.00 31.15           C  
ATOM   3134  C   GLY A 316      -8.340  -4.568  -0.441  1.00 23.21           C  
ATOM   3135  O   GLY A 316      -8.969  -5.537  -0.024  1.00 42.18           O  
ATOM   3136  HN  GLY A 316      -7.705  -2.079  -2.253  1.00 33.18           H  
ATOM   3137  HA1 GLY A 316      -9.584  -4.324  -2.158  1.00 33.18           H  
ATOM   3138  HA2 GLY A 316      -7.841  -4.408  -2.510  1.00 33.18           H  
ATOM   3139  N   VAL A 317      -7.414  -3.936   0.272  1.00 32.13           N  
ATOM   3140  CA  VAL A 317      -7.038  -4.388   1.608  1.00 52.33           C  
ATOM   3141  C   VAL A 317      -8.149  -4.084   2.615  1.00 33.00           C  
ATOM   3142  O   VAL A 317      -8.465  -4.910   3.471  1.00 36.81           O  
ATOM   3143  CB  VAL A 317      -5.676  -3.786   2.048  1.00 35.18           C  
ATOM   3144  CG1 VAL A 317      -5.399  -4.058   3.519  1.00 24.07           C  
ATOM   3145  CG2 VAL A 317      -4.569  -4.365   1.200  1.00 43.25           C  
ATOM   3146  HN  VAL A 317      -6.933  -3.075  -0.143  1.00 36.68           H  
ATOM   3147  HA  VAL A 317      -6.921  -5.471   1.567  1.00 36.68           H  
ATOM   3148  HB  VAL A 317      -5.706  -2.708   1.893  1.00 36.68           H  
ATOM   3149 1HG1 VAL A 317      -4.438  -3.623   3.794  1.00 36.68           H  
ATOM   3150 2HG1 VAL A 317      -5.374  -5.134   3.691  1.00 36.68           H  
ATOM   3151 3HG1 VAL A 317      -6.186  -3.611   4.126  1.00 36.68           H  
ATOM   3152 1HG2 VAL A 317      -3.614  -3.941   1.511  1.00 36.68           H  
ATOM   3153 2HG2 VAL A 317      -4.749  -4.124   0.153  1.00 36.68           H  
ATOM   3154 3HG2 VAL A 317      -4.543  -5.447   1.324  1.00 36.68           H  
ATOM   3155  N   LEU A 318      -8.756  -2.908   2.494  1.00 38.07           N  
ATOM   3156  CA  LEU A 318      -9.881  -2.550   3.350  1.00 38.24           C  
ATOM   3157  C   LEU A 318     -11.008  -3.556   3.228  1.00 39.95           C  
ATOM   3158  O   LEU A 318     -11.463  -4.118   4.233  1.00 37.63           O  
ATOM   3159  CB  LEU A 318     -10.407  -1.170   2.987  1.00 27.32           C  
ATOM   3160  CG  LEU A 318      -9.857  -0.031   3.829  1.00 45.62           C  
ATOM   3161  CD1 LEU A 318     -10.900   1.070   3.837  1.00 41.98           C  
ATOM   3162  CD2 LEU A 318      -9.520  -0.499   5.253  1.00 31.90           C  
ATOM   3163  HN  LEU A 318      -8.413  -2.213   1.756  1.00 37.59           H  
ATOM   3164  HA  LEU A 318      -9.540  -2.532   4.385  1.00 37.59           H  
ATOM   3165  HB1 LEU A 318     -10.152  -0.974   1.946  1.00 37.59           H  
ATOM   3166  HB2 LEU A 318     -11.491  -1.181   3.101  1.00 37.59           H  
ATOM   3167  HG  LEU A 318      -8.949   0.348   3.359  1.00 37.59           H  
ATOM   3168 1HD1 LEU A 318     -10.540   1.908   4.433  1.00 37.59           H  
ATOM   3169 2HD1 LEU A 318     -11.827   0.690   4.267  1.00 37.59           H  
ATOM   3170 3HD1 LEU A 318     -11.085   1.404   2.816  1.00 37.59           H  
ATOM   3171 1HD2 LEU A 318      -9.129   0.340   5.829  1.00 37.59           H  
ATOM   3172 2HD2 LEU A 318      -8.771  -1.290   5.208  1.00 37.59           H  
ATOM   3173 3HD2 LEU A 318     -10.421  -0.880   5.733  1.00 37.59           H  
ATOM   3174  N   CYS A 319     -11.446  -3.775   1.988  1.00 35.01           N  
ATOM   3175  CA  CYS A 319     -12.557  -4.674   1.697  1.00 34.01           C  
ATOM   3176  C   CYS A 319     -12.339  -6.013   2.359  1.00 30.31           C  
ATOM   3177  O   CYS A 319     -13.216  -6.533   3.052  1.00 60.09           O  
ATOM   3178  CB  CYS A 319     -12.714  -4.862   0.191  1.00 50.65           C  
ATOM   3179  SG  CYS A 319     -14.227  -5.737  -0.238  1.00 48.73           S  
ATOM   3180  HN  CYS A 319     -10.964  -3.272   1.175  1.00 43.13           H  
ATOM   3181  HA  CYS A 319     -13.474  -4.235   2.091  1.00 43.13           H  
ATOM   3182  HB1 CYS A 319     -12.731  -3.881  -0.284  1.00 43.13           H  
ATOM   3183  HB2 CYS A 319     -11.863  -5.431  -0.182  1.00 43.13           H  
ATOM   3184  HG  CYS A 319     -14.218  -6.951   0.331  1.00 43.13           H  
ATOM   3185  N   TYR A 320     -11.155  -6.563   2.155  1.00 35.55           N  
ATOM   3186  CA  TYR A 320     -10.813  -7.829   2.759  1.00 45.02           C  
ATOM   3187  C   TYR A 320     -10.983  -7.739   4.266  1.00 33.04           C  
ATOM   3188  O   TYR A 320     -11.637  -8.584   4.873  1.00 46.08           O  
ATOM   3189  CB  TYR A 320      -9.380  -8.203   2.403  1.00 32.74           C  
ATOM   3190  CG  TYR A 320      -8.945  -9.530   2.956  1.00 34.20           C  
ATOM   3191  CD1 TYR A 320      -9.010 -10.674   2.184  1.00 28.15           C  
ATOM   3192  CD2 TYR A 320      -8.466  -9.642   4.255  1.00 42.41           C  
ATOM   3193  CE1 TYR A 320      -8.594 -11.901   2.683  1.00 36.17           C  
ATOM   3194  CE2 TYR A 320      -8.050 -10.866   4.766  1.00 30.88           C  
ATOM   3195  CZ  TYR A 320      -8.115 -11.993   3.975  1.00 29.45           C  
ATOM   3196  OH  TYR A 320      -7.707 -13.215   4.487  1.00 28.64           O  
ATOM   3197  HN  TYR A 320     -10.441  -6.063   1.535  1.00 35.19           H  
ATOM   3198  HA  TYR A 320     -11.484  -8.597   2.373  1.00 35.19           H  
ATOM   3199  HB1 TYR A 320      -9.293  -8.238   1.317  1.00 35.19           H  
ATOM   3200  HB2 TYR A 320      -8.716  -7.433   2.796  1.00 35.19           H  
ATOM   3201  HD1 TYR A 320      -9.394 -10.612   1.166  1.00 35.19           H  
ATOM   3202  HD2 TYR A 320      -8.415  -8.754   4.884  1.00 35.19           H  
ATOM   3203  HE1 TYR A 320      -8.645 -12.790   2.055  1.00 35.19           H  
ATOM   3204  HE2 TYR A 320      -7.675 -10.934   5.787  1.00 35.19           H  
ATOM   3205  HH  TYR A 320      -8.512 -13.889   4.471  1.00 35.19           H  
ATOM   3206  N   GLU A 321     -10.410  -6.707   4.874  1.00 42.30           N  
ATOM   3207  CA  GLU A 321     -10.437  -6.595   6.337  1.00 62.79           C  
ATOM   3208  C   GLU A 321     -11.869  -6.494   6.857  1.00 49.44           C  
ATOM   3209  O   GLU A 321     -12.210  -7.092   7.885  1.00 34.20           O  
ATOM   3210  CB  GLU A 321      -9.617  -5.399   6.819  1.00 43.98           C  
ATOM   3211  CG  GLU A 321      -9.220  -5.479   8.291  1.00 45.17           C  
ATOM   3212  CD  GLU A 321      -8.500  -4.227   8.756  1.00 61.72           C  
ATOM   3213  OE1 GLU A 321      -8.434  -3.263   7.959  1.00 50.84           O  
ATOM   3214  OE2 GLU A 321      -8.005  -4.205   9.907  1.00 45.62           O1-
ATOM   3215  HN  GLU A 321      -9.925  -5.951   4.293  1.00 48.45           H  
ATOM   3216  HA  GLU A 321      -9.991  -7.499   6.752  1.00 48.45           H  
ATOM   3217  HB1 GLU A 321      -8.708  -5.343   6.220  1.00 48.45           H  
ATOM   3218  HB2 GLU A 321     -10.208  -4.495   6.671  1.00 48.45           H  
ATOM   3219  HG1 GLU A 321     -10.121  -5.609   8.891  1.00 48.45           H  
ATOM   3220  HG2 GLU A 321      -8.562  -6.336   8.431  1.00 48.45           H  
ATOM   3221  N   PHE A 322     -12.693  -5.732   6.136  1.00 35.94           N  
ATOM   3222  CA  PHE A 322     -14.109  -5.588   6.454  1.00 33.61           C  
ATOM   3223  C   PHE A 322     -14.788  -6.945   6.640  1.00 59.88           C  
ATOM   3224  O   PHE A 322     -15.494  -7.173   7.624  1.00 55.14           O  
ATOM   3225  CB  PHE A 322     -14.833  -4.803   5.353  1.00 30.59           C  
ATOM   3226  CG  PHE A 322     -14.475  -3.337   5.305  1.00 35.58           C  
ATOM   3227  CD1 PHE A 322     -13.636  -2.773   6.255  1.00 35.11           C  
ATOM   3228  CD2 PHE A 322     -14.990  -2.517   4.311  1.00 43.36           C  
ATOM   3229  CE1 PHE A 322     -13.312  -1.419   6.210  1.00 30.68           C  
ATOM   3230  CE2 PHE A 322     -14.667  -1.157   4.258  1.00 40.62           C  
ATOM   3231  CZ  PHE A 322     -13.827  -0.610   5.212  1.00 41.74           C  
ATOM   3232  HN  PHE A 322     -12.299  -5.206   5.291  1.00 40.20           H  
ATOM   3233  HA  PHE A 322     -14.197  -5.030   7.387  1.00 40.20           H  
ATOM   3234  HB1 PHE A 322     -14.578  -5.250   4.391  1.00 40.20           H  
ATOM   3235  HB2 PHE A 322     -15.906  -4.889   5.520  1.00 40.20           H  
ATOM   3236  HD1 PHE A 322     -13.225  -3.399   7.047  1.00 40.20           H  
ATOM   3237  HD2 PHE A 322     -15.656  -2.940   3.559  1.00 40.20           H  
ATOM   3238  HE1 PHE A 322     -12.650  -0.994   6.965  1.00 40.20           H  
ATOM   3239  HE2 PHE A 322     -15.077  -0.529   3.467  1.00 40.20           H  
ATOM   3240  HZ  PHE A 322     -13.574   0.449   5.178  1.00 40.20           H  
ATOM   3241  N   LEU A 323     -14.574  -7.842   5.686  1.00 52.46           N  
ATOM   3242  CA  LEU A 323     -15.217  -9.149   5.704  1.00 42.73           C  
ATOM   3243  C   LEU A 323     -14.526 -10.156   6.628  1.00 35.84           C  
ATOM   3244  O   LEU A 323     -15.172 -10.967   7.298  1.00 46.60           O  
ATOM   3245  CB  LEU A 323     -15.254  -9.687   4.285  1.00 33.02           C  
ATOM   3246  CG  LEU A 323     -15.724  -8.592   3.336  1.00 30.73           C  
ATOM   3247  CD1 LEU A 323     -15.150  -8.798   1.943  1.00 42.19           C  
ATOM   3248  CD2 LEU A 323     -17.254  -8.527   3.326  1.00 32.83           C  
ATOM   3249  HN  LEU A 323     -13.911  -7.599   4.882  1.00 39.55           H  
ATOM   3250  HA  LEU A 323     -16.244  -9.020   6.047  1.00 39.55           H  
ATOM   3251  HB1 LEU A 323     -14.255 -10.014   3.995  1.00 39.55           H  
ATOM   3252  HB2 LEU A 323     -15.941 -10.531   4.234  1.00 39.55           H  
ATOM   3253  HG  LEU A 323     -15.352  -7.640   3.713  1.00 39.55           H  
ATOM   3254 1HD1 LEU A 323     -15.501  -8.003   1.284  1.00 39.55           H  
ATOM   3255 2HD1 LEU A 323     -15.476  -9.762   1.554  1.00 39.55           H  
ATOM   3256 3HD1 LEU A 323     -14.061  -8.775   1.992  1.00 39.55           H  
ATOM   3257 1HD2 LEU A 323     -17.580  -7.741   2.644  1.00 39.55           H  
ATOM   3258 2HD2 LEU A 323     -17.616  -8.309   4.331  1.00 39.55           H  
ATOM   3259 3HD2 LEU A 323     -17.657  -9.484   2.995  1.00 39.55           H  
ATOM   3260  N   VAL A 324     -13.203 -10.145   6.624  1.00 37.51           N  
ATOM   3261  CA  VAL A 324     -12.468 -11.111   7.421  1.00 50.81           C  
ATOM   3262  C   VAL A 324     -12.301 -10.687   8.874  1.00 49.72           C  
ATOM   3263  O   VAL A 324     -12.372 -11.514   9.784  1.00 45.91           O  
ATOM   3264  CB  VAL A 324     -11.113 -11.432   6.799  1.00 35.58           C  
ATOM   3265  CG1 VAL A 324     -10.527 -12.672   7.459  1.00 46.27           C  
ATOM   3266  CG2 VAL A 324     -11.277 -11.658   5.309  1.00 47.06           C  
ATOM   3267  HN  VAL A 324     -12.675  -9.425   6.034  1.00 44.69           H  
ATOM   3268  HA  VAL A 324     -13.048 -12.035   7.420  1.00 44.69           H  
ATOM   3269  HB  VAL A 324     -10.439 -10.590   6.960  1.00 44.69           H  
ATOM   3270 1HG1 VAL A 324      -9.559 -12.898   7.013  1.00 44.69           H  
ATOM   3271 2HG1 VAL A 324     -11.201 -13.516   7.310  1.00 44.69           H  
ATOM   3272 3HG1 VAL A 324     -10.402 -12.491   8.526  1.00 44.69           H  
ATOM   3273 1HG2 VAL A 324     -10.307 -11.887   4.867  1.00 44.69           H  
ATOM   3274 2HG2 VAL A 324     -11.683 -10.759   4.847  1.00 44.69           H  
ATOM   3275 3HG2 VAL A 324     -11.958 -12.492   5.141  1.00 44.69           H  
ATOM   3276  N   GLY A 325     -12.069  -9.396   9.083  1.00 44.21           N  
ATOM   3277  CA  GLY A 325     -11.774  -8.879  10.405  1.00 43.53           C  
ATOM   3278  C   GLY A 325     -10.294  -8.610  10.587  1.00 55.52           C  
ATOM   3279  O   GLY A 325      -9.894  -7.811  11.434  1.00 76.52           O  
ATOM   3280  HN  GLY A 325     -12.099  -8.720   8.254  1.00 54.94           H  
ATOM   3281  HA1 GLY A 325     -12.322  -7.948  10.551  1.00 54.94           H  
ATOM   3282  HA2 GLY A 325     -12.094  -9.609  11.149  1.00 54.94           H  
ATOM   3283  N   LYS A 326      -9.473  -9.275   9.783  1.00 60.08           N  
ATOM   3284  CA  LYS A 326      -8.054  -8.943   9.718  1.00 46.57           C  
ATOM   3285  C   LYS A 326      -7.646  -8.620   8.282  1.00 42.49           C  
ATOM   3286  O   LYS A 326      -8.338  -9.002   7.335  1.00 42.84           O  
ATOM   3287  CB  LYS A 326      -7.204 -10.070  10.306  1.00 33.23           C  
ATOM   3288  CG  LYS A 326      -7.877 -11.434  10.301  1.00 36.78           C  
ATOM   3289  CD  LYS A 326      -7.015 -12.467  11.040  1.00 55.71           C  
ATOM   3290  CE  LYS A 326      -6.775 -13.732  10.209  1.00 71.09           C  
ATOM   3291  NZ  LYS A 326      -5.814 -14.681  10.856  1.00 60.47           N1+
ATOM   3292  HN  LYS A 326      -9.857 -10.066   9.174  1.00 49.92           H  
ATOM   3293  HA  LYS A 326      -7.891  -8.050  10.321  1.00 49.92           H  
ATOM   3294  HB1 LYS A 326      -6.285 -10.142   9.724  1.00 49.92           H  
ATOM   3295  HB2 LYS A 326      -6.962  -9.812  11.337  1.00 49.92           H  
ATOM   3296  HG1 LYS A 326      -8.845 -11.357  10.797  1.00 49.92           H  
ATOM   3297  HG2 LYS A 326      -8.020 -11.760   9.271  1.00 49.92           H  
ATOM   3298  HD1 LYS A 326      -6.051 -12.014  11.273  1.00 49.92           H  
ATOM   3299  HD2 LYS A 326      -7.519 -12.746  11.965  1.00 49.92           H  
ATOM   3300  HE1 LYS A 326      -7.728 -14.242  10.071  1.00 49.92           H  
ATOM   3301  HE2 LYS A 326      -6.375 -13.440   9.238  1.00 49.92           H  
ATOM   3302  HZ1 LYS A 326      -5.688 -15.541  10.233  1.00 49.92           H  
ATOM   3303  HZ2 LYS A 326      -6.198 -14.984  11.808  1.00 49.92           H  
ATOM   3304  HZ3 LYS A 326      -4.870 -14.197  10.991  1.00 49.92           H  
ATOM   3305  N   PRO A 327      -6.535  -7.884   8.116  1.00 52.84           N  
ATOM   3306  CA  PRO A 327      -5.960  -7.645   6.786  1.00 49.82           C  
ATOM   3307  C   PRO A 327      -5.316  -8.923   6.206  1.00 33.45           C  
ATOM   3308  O   PRO A 327      -4.929  -9.820   6.962  1.00 21.76           O  
ATOM   3309  CB  PRO A 327      -4.909  -6.554   7.050  1.00 50.45           C  
ATOM   3310  CG  PRO A 327      -4.539  -6.717   8.480  1.00 40.63           C  
ATOM   3311  CD  PRO A 327      -5.802  -7.166   9.174  1.00 47.63           C  
ATOM   3312  HA  PRO A 327      -6.727  -7.270   6.107  1.00 42.37           H  
ATOM   3313  HB1 PRO A 327      -4.039  -6.697   6.411  1.00 42.37           H  
ATOM   3314  HB2 PRO A 327      -5.332  -5.564   6.874  1.00 42.37           H  
ATOM   3315  HG1 PRO A 327      -3.757  -7.468   8.588  1.00 42.37           H  
ATOM   3316  HG2 PRO A 327      -4.193  -5.770   8.894  1.00 42.37           H  
ATOM   3317  HD1 PRO A 327      -5.574  -7.829  10.008  1.00 42.37           H  
ATOM   3318  HD2 PRO A 327      -6.374  -6.311   9.534  1.00 42.37           H  
ATOM   3319  N   PRO A 328      -5.216  -9.011   4.867  1.00 41.01           N  
ATOM   3320  CA  PRO A 328      -4.760 -10.235   4.184  1.00 30.97           C  
ATOM   3321  C   PRO A 328      -3.293 -10.581   4.423  1.00 31.42           C  
ATOM   3322  O   PRO A 328      -2.914 -11.753   4.381  1.00 45.55           O  
ATOM   3323  CB  PRO A 328      -4.972  -9.904   2.699  1.00 27.18           C  
ATOM   3324  CG  PRO A 328      -4.901  -8.408   2.634  1.00 36.18           C  
ATOM   3325  CD  PRO A 328      -5.503  -7.914   3.919  1.00 35.20           C  
ATOM   3326  HA  PRO A 328      -5.391 -11.077   4.470  1.00 35.36           H  
ATOM   3327  HB1 PRO A 328      -4.189 -10.354   2.089  1.00 35.36           H  
ATOM   3328  HB2 PRO A 328      -5.946 -10.259   2.361  1.00 35.36           H  
ATOM   3329  HG1 PRO A 328      -3.865  -8.081   2.551  1.00 35.36           H  
ATOM   3330  HG2 PRO A 328      -5.469  -8.038   1.781  1.00 35.36           H  
ATOM   3331  HD1 PRO A 328      -5.032  -6.985   4.240  1.00 35.36           H  
ATOM   3332  HD2 PRO A 328      -6.577  -7.760   3.813  1.00 35.36           H  
ATOM   3333  N   PHE A 329      -2.472  -9.559   4.634  1.00 34.23           N  
ATOM   3334  CA  PHE A 329      -1.042  -9.769   4.803  1.00 45.52           C  
ATOM   3335  C   PHE A 329      -0.556  -9.793   6.251  1.00 44.44           C  
ATOM   3336  O   PHE A 329       0.647  -9.923   6.511  1.00 53.35           O  
ATOM   3337  CB  PHE A 329      -0.288  -8.748   3.966  1.00 49.87           C  
ATOM   3338  CG  PHE A 329      -0.817  -8.647   2.574  1.00 42.25           C  
ATOM   3339  CD1 PHE A 329      -0.734  -9.735   1.720  1.00 23.44           C  
ATOM   3340  CD2 PHE A 329      -1.442  -7.489   2.130  1.00 33.54           C  
ATOM   3341  CE1 PHE A 329      -1.245  -9.658   0.439  1.00 44.68           C  
ATOM   3342  CE2 PHE A 329      -1.952  -7.408   0.853  1.00 32.79           C  
ATOM   3343  CZ  PHE A 329      -1.856  -8.489   0.005  1.00 38.81           C  
ATOM   3344  HN  PHE A 329      -2.867  -8.566   4.680  1.00 40.27           H  
ATOM   3345  HA  PHE A 329      -0.816 -10.748   4.381  1.00 40.27           H  
ATOM   3346  HB1 PHE A 329      -0.374  -7.772   4.443  1.00 40.27           H  
ATOM   3347  HB2 PHE A 329       0.761  -9.040   3.920  1.00 40.27           H  
ATOM   3348  HD1 PHE A 329      -0.263 -10.656   2.061  1.00 40.27           H  
ATOM   3349  HD2 PHE A 329      -1.529  -6.633   2.800  1.00 40.27           H  
ATOM   3350  HE1 PHE A 329      -1.169 -10.514  -0.230  1.00 40.27           H  
ATOM   3351  HE2 PHE A 329      -2.431  -6.490   0.514  1.00 40.27           H  
ATOM   3352  HZ  PHE A 329      -2.259  -8.428  -1.005  1.00 40.27           H  
ATOM   3353  N   GLU A 330      -1.482  -9.685   7.194  1.00 30.85           N  
ATOM   3354  CA  GLU A 330      -1.107  -9.632   8.599  1.00 44.81           C  
ATOM   3355  C   GLU A 330      -0.161 -10.781   8.921  1.00 47.40           C  
ATOM   3356  O   GLU A 330      -0.353 -11.905   8.426  1.00 29.26           O  
ATOM   3357  CB  GLU A 330      -2.347  -9.725   9.476  1.00 47.46           C  
ATOM   3358  CG  GLU A 330      -2.083  -9.477  10.943  1.00 63.14           C  
ATOM   3359  CD  GLU A 330      -3.206  -9.993  11.818  1.00 66.96           C  
ATOM   3360  OE1 GLU A 330      -4.159  -9.225  12.085  1.00 56.40           O  
ATOM   3361  OE2 GLU A 330      -3.136 -11.170  12.232  1.00 65.03           O1-
ATOM   3362  HN  GLU A 330      -2.515  -9.637   6.919  1.00 50.15           H  
ATOM   3363  HA  GLU A 330      -0.601  -8.688   8.797  1.00 50.15           H  
ATOM   3364  HB1 GLU A 330      -3.068  -8.985   9.129  1.00 50.15           H  
ATOM   3365  HB2 GLU A 330      -2.769 -10.724   9.369  1.00 50.15           H  
ATOM   3366  HG1 GLU A 330      -1.158  -9.981  11.224  1.00 50.15           H  
ATOM   3367  HG2 GLU A 330      -1.975  -8.404  11.104  1.00 50.15           H  
ATOM   3368  N   ALA A 331       0.882 -10.480   9.701  1.00 35.24           N  
ATOM   3369  CA  ALA A 331       1.853 -11.482  10.159  1.00 37.28           C  
ATOM   3370  C   ALA A 331       2.613 -10.985  11.387  1.00 25.40           C  
ATOM   3371  O   ALA A 331       2.636  -9.781  11.659  1.00 55.56           O  
ATOM   3372  CB  ALA A 331       2.822 -11.852   9.037  1.00 26.99           C  
ATOM   3373  HN  ALA A 331       1.014  -9.463  10.006  1.00 36.09           H  
ATOM   3374  HA  ALA A 331       1.304 -12.380  10.442  1.00 36.09           H  
ATOM   3375  HB1 ALA A 331       3.532 -12.596   9.399  1.00 36.09           H  
ATOM   3376  HB2 ALA A 331       3.362 -10.962   8.714  1.00 36.09           H  
ATOM   3377  HB3 ALA A 331       2.264 -12.263   8.195  1.00 36.09           H  
ATOM   3378  N   ASN A 332       3.246 -11.898  12.121  1.00 35.78           N  
ATOM   3379  CA  ASN A 332       3.899 -11.520  13.386  1.00 66.20           C  
ATOM   3380  C   ASN A 332       5.226 -10.795  13.207  1.00 46.65           C  
ATOM   3381  O   ASN A 332       5.769 -10.238  14.157  1.00 46.21           O  
ATOM   3382  CB  ASN A 332       4.068 -12.716  14.340  1.00 53.34           C  
ATOM   3383  CG  ASN A 332       4.042 -14.044  13.622  1.00 56.44           C  
ATOM   3384  ND2 ASN A 332       2.872 -14.678  13.604  1.00 59.84           N  
ATOM   3385  OD1 ASN A 332       5.058 -14.502  13.095  1.00 64.56           O  
ATOM   3386  HN  ASN A 332       3.282 -12.915  11.789  1.00 53.63           H  
ATOM   3387  HA  ASN A 332       3.228 -10.820  13.883  1.00 53.63           H  
ATOM   3388  HB1 ASN A 332       5.024 -12.618  14.855  1.00 53.63           H  
ATOM   3389  HB2 ASN A 332       3.258 -12.698  15.069  1.00 53.63           H  
ATOM   3390 1HD2 ASN A 332       2.019 -14.241  14.080  1.00 53.63           H  
ATOM   3391 2HD2 ASN A 332       2.784 -15.624  13.112  1.00 53.63           H  
ATOM   3392  N   THR A 333       5.742 -10.798  11.986  1.00 40.93           N  
ATOM   3393  CA  THR A 333       6.976 -10.076  11.687  1.00 41.65           C  
ATOM   3394  C   THR A 333       6.791  -9.100  10.528  1.00 49.06           C  
ATOM   3395  O   THR A 333       6.047  -9.375   9.574  1.00 44.61           O  
ATOM   3396  CB  THR A 333       8.138 -11.035  11.369  1.00 50.47           C  
ATOM   3397  CG2 THR A 333       8.682 -11.655  12.649  1.00 56.53           C  
ATOM   3398  OG1 THR A 333       7.683 -12.081  10.498  1.00 65.70           O  
ATOM   3399  HN  THR A 333       5.246 -11.339  11.207  1.00 49.85           H  
ATOM   3400  HA  THR A 333       7.249  -9.499  12.571  1.00 49.85           H  
ATOM   3401  HB  THR A 333       8.935 -10.480  10.875  1.00 49.85           H  
ATOM   3402  HG1 THR A 333       6.911 -12.616  10.966  1.00 49.85           H  
ATOM   3403 1HG2 THR A 333       9.502 -12.330  12.406  1.00 49.85           H  
ATOM   3404 2HG2 THR A 333       7.889 -12.212  13.148  1.00 49.85           H  
ATOM   3405 3HG2 THR A 333       9.043 -10.867  13.309  1.00 49.85           H  
ATOM   3406  N   TYR A 334       7.470  -7.960  10.620  1.00 40.10           N  
ATOM   3407  CA  TYR A 334       7.450  -6.959   9.561  1.00 42.64           C  
ATOM   3408  C   TYR A 334       7.935  -7.573   8.255  1.00 43.09           C  
ATOM   3409  O   TYR A 334       7.408  -7.280   7.170  1.00 28.52           O  
ATOM   3410  CB  TYR A 334       8.364  -5.792   9.933  1.00 48.62           C  
ATOM   3411  CG  TYR A 334       7.733  -4.744  10.819  1.00 47.32           C  
ATOM   3412  CD1 TYR A 334       7.146  -3.610  10.274  1.00 56.32           C  
ATOM   3413  CD2 TYR A 334       7.737  -4.876  12.201  1.00 69.23           C  
ATOM   3414  CE1 TYR A 334       6.569  -2.636  11.077  1.00 66.25           C  
ATOM   3415  CE2 TYR A 334       7.160  -3.904  13.017  1.00 87.89           C  
ATOM   3416  CZ  TYR A 334       6.580  -2.786  12.446  1.00 70.41           C  
ATOM   3417  OH  TYR A 334       6.008  -1.818  13.240  1.00 82.54           O  
ATOM   3418  HN  TYR A 334       8.050  -7.772  11.499  1.00 56.91           H  
ATOM   3419  HA  TYR A 334       6.432  -6.593   9.431  1.00 56.91           H  
ATOM   3420  HB1 TYR A 334       9.233  -6.195  10.452  1.00 56.91           H  
ATOM   3421  HB2 TYR A 334       8.684  -5.306   9.011  1.00 56.91           H  
ATOM   3422  HD1 TYR A 334       7.139  -3.482   9.191  1.00 56.91           H  
ATOM   3423  HD2 TYR A 334       8.199  -5.753  12.655  1.00 56.91           H  
ATOM   3424  HE1 TYR A 334       6.109  -1.757  10.626  1.00 56.91           H  
ATOM   3425  HE2 TYR A 334       7.167  -4.025  14.100  1.00 56.91           H  
ATOM   3426  HH  TYR A 334       6.493  -0.901  13.078  1.00 56.91           H  
ATOM   3427  N   GLN A 335       8.952  -8.424   8.375  1.00 35.92           N  
ATOM   3428  CA  GLN A 335       9.594  -9.035   7.222  1.00 43.04           C  
ATOM   3429  C   GLN A 335       8.596  -9.891   6.495  1.00 36.81           C  
ATOM   3430  O   GLN A 335       8.441  -9.782   5.277  1.00 39.55           O  
ATOM   3431  CB  GLN A 335      10.777  -9.904   7.657  1.00 34.70           C  
ATOM   3432  CG  GLN A 335      11.844  -9.161   8.456  1.00 60.06           C  
ATOM   3433  CD  GLN A 335      11.466  -8.919   9.923  1.00 75.79           C  
ATOM   3434  NE2 GLN A 335      11.043  -7.692  10.229  1.00 58.02           N  
ATOM   3435  OE1 GLN A 335      11.574  -9.817  10.769  1.00 58.20           O  
ATOM   3436  HN  GLN A 335       9.310  -8.667   9.354  1.00 49.12           H  
ATOM   3437  HA  GLN A 335       9.951  -8.252   6.553  1.00 49.12           H  
ATOM   3438  HB1 GLN A 335      10.394 -10.717   8.273  1.00 49.12           H  
ATOM   3439  HB2 GLN A 335      11.245 -10.314   6.762  1.00 49.12           H  
ATOM   3440  HG1 GLN A 335      12.762  -9.748   8.431  1.00 49.12           H  
ATOM   3441  HG2 GLN A 335      12.017  -8.195   7.982  1.00 49.12           H  
ATOM   3442 1HE2 GLN A 335      10.982  -6.942   9.469  1.00 49.12           H  
ATOM   3443 2HE2 GLN A 335      10.764  -7.458  11.236  1.00 49.12           H  
ATOM   3444  N   GLU A 336       7.915 -10.749   7.253  1.00 29.25           N  
ATOM   3445  CA  GLU A 336       6.968 -11.693   6.672  1.00 35.98           C  
ATOM   3446  C   GLU A 336       5.812 -10.951   6.039  1.00 26.54           C  
ATOM   3447  O   GLU A 336       5.374 -11.300   4.949  1.00 22.70           O  
ATOM   3448  CB  GLU A 336       6.464 -12.679   7.720  1.00 41.66           C  
ATOM   3449  CG  GLU A 336       5.217 -13.445   7.273  1.00 59.00           C  
ATOM   3450  CD  GLU A 336       5.489 -14.891   6.918  1.00 70.81           C  
ATOM   3451  OE1 GLU A 336       6.666 -15.245   6.682  1.00 81.65           O  
ATOM   3452  OE2 GLU A 336       4.513 -15.672   6.866  1.00 51.88           O1-
ATOM   3453  HN  GLU A 336       8.066 -10.745   8.312  1.00 46.61           H  
ATOM   3454  HA  GLU A 336       7.481 -12.256   5.892  1.00 46.61           H  
ATOM   3455  HB1 GLU A 336       7.257 -13.398   7.929  1.00 46.61           H  
ATOM   3456  HB2 GLU A 336       6.225 -12.127   8.629  1.00 46.61           H  
ATOM   3457  HG1 GLU A 336       4.489 -13.420   8.083  1.00 46.61           H  
ATOM   3458  HG2 GLU A 336       4.803 -12.948   6.396  1.00 46.61           H  
ATOM   3459  N   THR A 337       5.333  -9.915   6.716  1.00 21.98           N  
ATOM   3460  CA  THR A 337       4.297  -9.086   6.131  1.00 28.90           C  
ATOM   3461  C   THR A 337       4.748  -8.594   4.765  1.00 22.71           C  
ATOM   3462  O   THR A 337       4.027  -8.726   3.774  1.00 28.70           O  
ATOM   3463  CB  THR A 337       3.901  -7.912   7.042  1.00 27.04           C  
ATOM   3464  CG2 THR A 337       3.255  -6.800   6.233  1.00 46.16           C  
ATOM   3465  OG1 THR A 337       2.939  -8.371   8.002  1.00 31.78           O  
ATOM   3466  HN  THR A 337       5.710  -9.693   7.693  1.00 29.61           H  
ATOM   3467  HA  THR A 337       3.414  -9.708   5.987  1.00 29.61           H  
ATOM   3468  HB  THR A 337       4.783  -7.529   7.556  1.00 29.61           H  
ATOM   3469  HG1 THR A 337       2.090  -8.734   7.502  1.00 29.61           H  
ATOM   3470 1HG2 THR A 337       2.982  -5.979   6.896  1.00 29.61           H  
ATOM   3471 2HG2 THR A 337       2.360  -7.181   5.741  1.00 29.61           H  
ATOM   3472 3HG2 THR A 337       3.958  -6.441   5.482  1.00 29.61           H  
ATOM   3473  N   TYR A 338       5.947  -8.034   4.712  1.00 31.61           N  
ATOM   3474  CA  TYR A 338       6.534  -7.602   3.452  1.00 27.67           C  
ATOM   3475  C   TYR A 338       6.569  -8.738   2.421  1.00 37.04           C  
ATOM   3476  O   TYR A 338       6.233  -8.539   1.252  1.00 25.68           O  
ATOM   3477  CB  TYR A 338       7.944  -7.104   3.715  1.00 45.36           C  
ATOM   3478  CG  TYR A 338       8.616  -6.575   2.476  1.00 76.86           C  
ATOM   3479  CD1 TYR A 338       8.725  -5.207   2.257  1.00 82.63           C  
ATOM   3480  CD2 TYR A 338       9.137  -7.443   1.513  1.00 57.71           C  
ATOM   3481  CE1 TYR A 338       9.337  -4.710   1.120  1.00 89.25           C  
ATOM   3482  CE2 TYR A 338       9.745  -6.958   0.368  1.00 56.21           C  
ATOM   3483  CZ  TYR A 338       9.844  -5.585   0.180  1.00 93.69           C  
ATOM   3484  OH  TYR A 338      10.452  -5.079  -0.951  1.00107.83           O  
ATOM   3485  HN  TYR A 338       6.498  -7.895   5.619  1.00 60.96           H  
ATOM   3486  HA  TYR A 338       5.940  -6.781   3.050  1.00 60.96           H  
ATOM   3487  HB1 TYR A 338       7.898  -6.305   4.455  1.00 60.96           H  
ATOM   3488  HB2 TYR A 338       8.537  -7.930   4.108  1.00 60.96           H  
ATOM   3489  HD1 TYR A 338       8.320  -4.514   2.994  1.00 60.96           H  
ATOM   3490  HD2 TYR A 338       9.063  -8.520   1.665  1.00 60.96           H  
ATOM   3491  HE1 TYR A 338       9.419  -3.633   0.968  1.00 60.96           H  
ATOM   3492  HE2 TYR A 338      10.143  -7.646  -0.378  1.00 60.96           H  
ATOM   3493  HH  TYR A 338       9.765  -4.491  -1.484  1.00 60.96           H  
ATOM   3494  N   LYS A 339       6.996  -9.920   2.861  1.00 30.81           N  
ATOM   3495  CA  LYS A 339       7.023 -11.103   2.009  1.00 38.88           C  
ATOM   3496  C   LYS A 339       5.672 -11.294   1.298  1.00 31.83           C  
ATOM   3497  O   LYS A 339       5.611 -11.426   0.078  1.00 38.60           O  
ATOM   3498  CB  LYS A 339       7.367 -12.334   2.860  1.00 39.74           C  
ATOM   3499  CG  LYS A 339       8.124 -13.428   2.128  1.00 22.03           C  
ATOM   3500  CD  LYS A 339       8.512 -14.589   3.069  1.00 46.40           C  
ATOM   3501  CE  LYS A 339       9.643 -14.212   4.047  1.00 79.21           C  
ATOM   3502  NZ  LYS A 339      10.349 -15.404   4.636  1.00 71.72           N1+
ATOM   3503  HN  LYS A 339       7.331 -10.005   3.874  1.00 44.36           H  
ATOM   3504  HA  LYS A 339       7.799 -10.973   1.255  1.00 44.36           H  
ATOM   3505  HB1 LYS A 339       7.979 -12.003   3.700  1.00 44.36           H  
ATOM   3506  HB2 LYS A 339       6.435 -12.758   3.234  1.00 44.36           H  
ATOM   3507  HG1 LYS A 339       7.494 -13.819   1.329  1.00 44.36           H  
ATOM   3508  HG2 LYS A 339       9.032 -13.003   1.701  1.00 44.36           H  
ATOM   3509  HD1 LYS A 339       7.634 -14.877   3.647  1.00 44.36           H  
ATOM   3510  HD2 LYS A 339       8.843 -15.433   2.463  1.00 44.36           H  
ATOM   3511  HE1 LYS A 339      10.375 -13.607   3.511  1.00 44.36           H  
ATOM   3512  HE2 LYS A 339       9.214 -13.628   4.861  1.00 44.36           H  
ATOM   3513  HZ1 LYS A 339      11.118 -15.070   5.302  1.00 44.36           H  
ATOM   3514  HZ2 LYS A 339      10.786 -15.984   3.851  1.00 44.36           H  
ATOM   3515  HZ3 LYS A 339       9.647 -16.004   5.175  1.00 44.36           H  
ATOM   3516  N   ARG A 340       4.590 -11.274   2.068  1.00 29.40           N  
ATOM   3517  CA  ARG A 340       3.262 -11.557   1.543  1.00 28.02           C  
ATOM   3518  C   ARG A 340       2.744 -10.463   0.610  1.00 36.96           C  
ATOM   3519  O   ARG A 340       2.179 -10.745  -0.447  1.00 28.47           O  
ATOM   3520  CB  ARG A 340       2.303 -11.771   2.713  1.00 32.87           C  
ATOM   3521  CG  ARG A 340       2.710 -12.942   3.588  1.00 21.88           C  
ATOM   3522  CD  ARG A 340       3.246 -14.051   2.685  1.00 48.94           C  
ATOM   3523  NE  ARG A 340       3.391 -15.335   3.363  1.00 72.36           N  
ATOM   3524  CZ  ARG A 340       4.258 -16.277   3.000  1.00 77.83           C  
ATOM   3525  NH1 ARG A 340       5.075 -16.075   1.970  1.00 70.67           N1+
ATOM   3526  NH2 ARG A 340       4.316 -17.420   3.672  1.00 61.93           N  
ATOM   3527  HN  ARG A 340       4.698 -11.044   3.107  1.00 46.30           H  
ATOM   3528  HA  ARG A 340       3.315 -12.486   0.975  1.00 46.30           H  
ATOM   3529  HB1 ARG A 340       2.288 -10.868   3.323  1.00 46.30           H  
ATOM   3530  HB2 ARG A 340       1.305 -11.960   2.318  1.00 46.30           H  
ATOM   3531  HG1 ARG A 340       3.486 -12.628   4.286  1.00 46.30           H  
ATOM   3532  HG2 ARG A 340       1.846 -13.305   4.144  1.00 46.30           H  
ATOM   3533  HD1 ARG A 340       2.559 -14.178   1.849  1.00 46.30           H  
ATOM   3534  HD2 ARG A 340       4.224 -13.748   2.309  1.00 46.30           H  
ATOM   3535  HE  ARG A 340       2.760 -15.531   4.205  1.00 46.30           H  
ATOM   3536 1HH1 ARG A 340       5.036 -15.153   1.429  1.00 46.30           H  
ATOM   3537 2HH1 ARG A 340       5.770 -16.836   1.681  1.00 46.30           H  
ATOM   3538 1HH2 ARG A 340       3.665 -17.584   4.506  1.00 46.30           H  
ATOM   3539 2HH2 ARG A 340       5.013 -18.178   3.380  1.00 46.30           H  
ATOM   3540  N   ILE A 341       2.938  -9.214   1.018  1.00 30.19           N  
ATOM   3541  CA  ILE A 341       2.525  -8.077   0.212  1.00 39.40           C  
ATOM   3542  C   ILE A 341       3.186  -8.125  -1.164  1.00 45.98           C  
ATOM   3543  O   ILE A 341       2.505  -8.280  -2.181  1.00 40.50           O  
ATOM   3544  CB  ILE A 341       2.892  -6.745   0.892  1.00 26.04           C  
ATOM   3545  CG1 ILE A 341       2.162  -6.614   2.227  1.00 27.30           C  
ATOM   3546  CG2 ILE A 341       2.590  -5.574  -0.030  1.00 34.63           C  
ATOM   3547  CD1 ILE A 341       2.499  -5.354   2.987  1.00 28.81           C  
ATOM   3548  HN  ILE A 341       3.410  -9.041   1.962  1.00 34.11           H  
ATOM   3549  HA  ILE A 341       1.444  -8.116   0.082  1.00 34.11           H  
ATOM   3550  HB  ILE A 341       3.964  -6.751   1.091  1.00 34.11           H  
ATOM   3551 1HG1 ILE A 341       1.090  -6.622   2.034  1.00 34.11           H  
ATOM   3552 2HG1 ILE A 341       2.427  -7.470   2.848  1.00 34.11           H  
ATOM   3553 1HG2 ILE A 341       2.856  -4.642   0.467  1.00 34.11           H  
ATOM   3554 2HG2 ILE A 341       1.527  -5.566  -0.272  1.00 34.11           H  
ATOM   3555 3HG2 ILE A 341       3.170  -5.674  -0.947  1.00 34.11           H  
ATOM   3556 1HD1 ILE A 341       1.941  -5.334   3.924  1.00 34.11           H  
ATOM   3557 2HD1 ILE A 341       2.231  -4.484   2.387  1.00 34.11           H  
ATOM   3558 3HD1 ILE A 341       3.568  -5.332   3.201  1.00 34.11           H  
ATOM   3559  N   SER A 342       4.509  -7.982  -1.175  1.00 31.67           N  
ATOM   3560  CA  SER A 342       5.296  -7.942  -2.397  1.00 31.73           C  
ATOM   3561  C   SER A 342       4.980  -9.107  -3.324  1.00 36.64           C  
ATOM   3562  O   SER A 342       4.964  -8.946  -4.544  1.00 51.11           O  
ATOM   3563  CB  SER A 342       6.790  -7.958  -2.058  1.00 51.63           C  
ATOM   3564  OG  SER A 342       7.149  -9.186  -1.442  1.00 46.77           O  
ATOM   3565  HN  SER A 342       5.019  -7.892  -0.239  1.00 41.59           H  
ATOM   3566  HA  SER A 342       5.072  -7.014  -2.922  1.00 41.59           H  
ATOM   3567  HB1 SER A 342       7.367  -7.834  -2.974  1.00 41.59           H  
ATOM   3568  HB2 SER A 342       7.010  -7.137  -1.375  1.00 41.59           H  
ATOM   3569  HG  SER A 342       6.598  -9.309  -0.557  1.00 41.59           H  
ATOM   3570  N   ARG A 343       4.762 -10.285  -2.750  1.00 27.67           N  
ATOM   3571  CA  ARG A 343       4.505 -11.482  -3.550  1.00 31.86           C  
ATOM   3572  C   ARG A 343       3.008 -11.737  -3.698  1.00 46.40           C  
ATOM   3573  O   ARG A 343       2.600 -12.760  -4.251  1.00 47.27           O  
ATOM   3574  CB  ARG A 343       5.192 -12.702  -2.928  1.00 53.42           C  
ATOM   3575  CG  ARG A 343       6.698 -12.534  -2.654  1.00 36.31           C  
ATOM   3576  CD  ARG A 343       7.431 -13.754  -3.142  1.00 44.22           C  
ATOM   3577  NE  ARG A 343       8.685 -14.001  -2.450  1.00 43.80           N  
ATOM   3578  CZ  ARG A 343       8.794 -14.774  -1.376  1.00 56.76           C  
ATOM   3579  NH1 ARG A 343       7.707 -15.359  -0.866  1.00 28.62           N1+
ATOM   3580  NH2 ARG A 343       9.989 -14.957  -0.810  1.00 37.07           N  
ATOM   3581  HN  ARG A 343       4.774 -10.359  -1.683  1.00 41.22           H  
ATOM   3582  HA  ARG A 343       4.924 -11.324  -4.544  1.00 41.22           H  
ATOM   3583  HB1 ARG A 343       4.699 -12.921  -1.981  1.00 41.22           H  
ATOM   3584  HB2 ARG A 343       5.065 -13.544  -3.608  1.00 41.22           H  
ATOM   3585  HG1 ARG A 343       7.067 -11.653  -3.179  1.00 41.22           H  
ATOM   3586  HG2 ARG A 343       6.862 -12.414  -1.583  1.00 41.22           H  
ATOM   3587  HD1 ARG A 343       6.786 -14.622  -3.002  1.00 41.22           H  
ATOM   3588  HD2 ARG A 343       7.643 -13.626  -4.203  1.00 41.22           H  
ATOM   3589  HE  ARG A 343       9.571 -13.533  -2.828  1.00 41.22           H  
ATOM   3590 1HH1 ARG A 343       6.752 -15.204  -1.323  1.00 41.22           H  
ATOM   3591 2HH1 ARG A 343       7.791 -15.982  -0.000  1.00 41.22           H  
ATOM   3592 1HH2 ARG A 343      10.854 -14.481  -1.222  1.00 41.22           H  
ATOM   3593 2HH2 ARG A 343      10.081 -15.579   0.056  1.00 41.22           H  
ATOM   3594  N   VAL A 344       2.209 -10.816  -3.158  1.00 50.95           N  
ATOM   3595  CA  VAL A 344       0.752 -10.857  -3.264  1.00 34.80           C  
ATOM   3596  C   VAL A 344       0.178 -12.217  -2.866  1.00 43.38           C  
ATOM   3597  O   VAL A 344      -0.598 -12.833  -3.596  1.00 55.46           O  
ATOM   3598  CB  VAL A 344       0.307 -10.431  -4.673  1.00 40.32           C  
ATOM   3599  CG1 VAL A 344      -1.147 -10.837  -4.961  1.00 67.46           C  
ATOM   3600  CG2 VAL A 344       0.510  -8.926  -4.843  1.00 36.94           C  
ATOM   3601  HN  VAL A 344       2.657 -10.006  -2.620  1.00 47.04           H  
ATOM   3602  HA  VAL A 344       0.356 -10.121  -2.564  1.00 47.04           H  
ATOM   3603  HB  VAL A 344       0.946 -10.939  -5.395  1.00 47.04           H  
ATOM   3604 1HG1 VAL A 344      -1.422 -10.518  -5.966  1.00 47.04           H  
ATOM   3605 2HG1 VAL A 344      -1.808 -10.363  -4.235  1.00 47.04           H  
ATOM   3606 3HG1 VAL A 344      -1.243 -11.920  -4.885  1.00 47.04           H  
ATOM   3607 1HG2 VAL A 344       0.194  -8.627  -5.842  1.00 47.04           H  
ATOM   3608 2HG2 VAL A 344       1.565  -8.684  -4.708  1.00 47.04           H  
ATOM   3609 3HG2 VAL A 344      -0.082  -8.393  -4.100  1.00 47.04           H  
ATOM   3610  N   GLU A 345       0.557 -12.681  -1.685  1.00 40.10           N  
ATOM   3611  CA  GLU A 345       0.096 -13.973  -1.214  1.00 52.55           C  
ATOM   3612  C   GLU A 345      -0.950 -13.759  -0.120  1.00 65.99           C  
ATOM   3613  O   GLU A 345      -0.630 -13.324   0.990  1.00 74.70           O  
ATOM   3614  CB  GLU A 345       1.285 -14.772  -0.677  1.00 52.27           C  
ATOM   3615  CG  GLU A 345       2.620 -14.424  -1.353  1.00 59.87           C  
ATOM   3616  CD  GLU A 345       3.778 -15.251  -0.812  1.00 73.82           C  
ATOM   3617  OE1 GLU A 345       4.891 -15.201  -1.385  1.00 53.54           O  
ATOM   3618  OE2 GLU A 345       3.564 -15.963   0.189  1.00 72.13           O1-
ATOM   3619  HN  GLU A 345       1.212 -12.097  -1.073  1.00 60.55           H  
ATOM   3620  HA  GLU A 345      -0.357 -14.516  -2.043  1.00 60.55           H  
ATOM   3621  HB1 GLU A 345       1.378 -14.574   0.391  1.00 60.55           H  
ATOM   3622  HB2 GLU A 345       1.086 -15.832  -0.835  1.00 60.55           H  
ATOM   3623  HG1 GLU A 345       2.529 -14.607  -2.423  1.00 60.55           H  
ATOM   3624  HG2 GLU A 345       2.835 -13.369  -1.181  1.00 60.55           H  
ATOM   3625  N   PHE A 346      -2.208 -14.044  -0.436  1.00 53.97           N  
ATOM   3626  CA  PHE A 346      -3.263 -13.890   0.550  1.00 51.22           C  
ATOM   3627  C   PHE A 346      -4.388 -14.866   0.252  1.00 53.27           C  
ATOM   3628  O   PHE A 346      -4.751 -15.057  -0.914  1.00 62.70           O  
ATOM   3629  CB  PHE A 346      -3.773 -12.450   0.539  1.00 43.20           C  
ATOM   3630  CG  PHE A 346      -4.497 -12.080  -0.716  1.00 48.00           C  
ATOM   3631  CD1 PHE A 346      -5.873 -11.920  -0.711  1.00 74.53           C  
ATOM   3632  CD2 PHE A 346      -3.810 -11.907  -1.905  1.00 61.23           C  
ATOM   3633  CE1 PHE A 346      -6.553 -11.580  -1.869  1.00 74.08           C  
ATOM   3634  CE2 PHE A 346      -4.481 -11.571  -3.069  1.00 85.12           C  
ATOM   3635  CZ  PHE A 346      -5.856 -11.407  -3.051  1.00 86.47           C  
ATOM   3636  HN  PHE A 346      -2.445 -14.388  -1.421  1.00 63.07           H  
ATOM   3637  HA  PHE A 346      -2.857 -14.111   1.537  1.00 63.07           H  
ATOM   3638  HB1 PHE A 346      -4.454 -12.320   1.380  1.00 63.07           H  
ATOM   3639  HB2 PHE A 346      -2.920 -11.781   0.654  1.00 63.07           H  
ATOM   3640  HD1 PHE A 346      -6.427 -12.062   0.216  1.00 63.07           H  
ATOM   3641  HD2 PHE A 346      -2.728 -12.036  -1.925  1.00 63.07           H  
ATOM   3642  HE1 PHE A 346      -7.635 -11.450  -1.849  1.00 63.07           H  
ATOM   3643  HE2 PHE A 346      -3.928 -11.436  -3.999  1.00 63.07           H  
ATOM   3644  HZ  PHE A 346      -6.388 -11.143  -3.965  1.00 63.07           H  
ATOM   3645  N   THR A 347      -4.958 -15.455   1.301  1.00 39.65           N  
ATOM   3646  CA  THR A 347      -5.962 -16.502   1.134  1.00 50.98           C  
ATOM   3647  C   THR A 347      -7.235 -16.200   1.910  1.00 64.50           C  
ATOM   3648  O   THR A 347      -7.182 -15.833   3.090  1.00 62.80           O  
ATOM   3649  CB  THR A 347      -5.442 -17.882   1.588  1.00 35.83           C  
ATOM   3650  CG2 THR A 347      -4.231 -18.287   0.786  1.00 50.15           C  
ATOM   3651  OG1 THR A 347      -5.097 -17.833   2.976  1.00 47.29           O  
ATOM   3652  HN  THR A 347      -4.673 -15.155   2.288  1.00 50.17           H  
ATOM   3653  HA  THR A 347      -6.216 -16.565   0.076  1.00 50.17           H  
ATOM   3654  HB  THR A 347      -6.227 -18.623   1.444  1.00 50.17           H  
ATOM   3655  HG1 THR A 347      -4.348 -17.112   3.126  1.00 50.17           H  
ATOM   3656 1HG2 THR A 347      -3.881 -19.262   1.123  1.00 50.17           H  
ATOM   3657 2HG2 THR A 347      -3.440 -17.550   0.924  1.00 50.17           H  
ATOM   3658 3HG2 THR A 347      -4.496 -18.341  -0.270  1.00 50.17           H  
ATOM   3659  N   PHE A 348      -8.379 -16.376   1.247  1.00 59.11           N  
ATOM   3660  CA  PHE A 348      -9.679 -16.071   1.840  1.00 44.56           C  
ATOM   3661  C   PHE A 348     -10.148 -17.196   2.748  1.00 48.99           C  
ATOM   3662  O   PHE A 348      -9.922 -18.365   2.449  1.00 57.14           O  
ATOM   3663  CB  PHE A 348     -10.736 -15.881   0.754  1.00 30.49           C  
ATOM   3664  CG  PHE A 348     -10.376 -14.866  -0.309  1.00 27.44           C  
ATOM   3665  CD1 PHE A 348     -10.724 -13.532  -0.171  1.00 49.30           C  
ATOM   3666  CD2 PHE A 348      -9.738 -15.259  -1.471  1.00 37.58           C  
ATOM   3667  CE1 PHE A 348     -10.419 -12.600  -1.170  1.00 49.12           C  
ATOM   3668  CE2 PHE A 348      -9.428 -14.334  -2.464  1.00 39.99           C  
ATOM   3669  CZ  PHE A 348      -9.772 -13.006  -2.314  1.00 49.89           C  
ATOM   3670  HN  PHE A 348      -8.343 -16.755   0.247  1.00 44.87           H  
ATOM   3671  HA  PHE A 348      -9.597 -15.153   2.423  1.00 44.87           H  
ATOM   3672  HB1 PHE A 348     -10.898 -16.841   0.266  1.00 44.87           H  
ATOM   3673  HB2 PHE A 348     -11.660 -15.556   1.233  1.00 44.87           H  
ATOM   3674  HD1 PHE A 348     -11.243 -13.203   0.730  1.00 44.87           H  
ATOM   3675  HD2 PHE A 348      -9.474 -16.307  -1.612  1.00 44.87           H  
ATOM   3676  HE1 PHE A 348     -10.694 -11.553  -1.042  1.00 44.87           H  
ATOM   3677  HE2 PHE A 348      -8.911 -14.661  -3.366  1.00 44.87           H  
ATOM   3678  HZ  PHE A 348      -9.532 -12.285  -3.096  1.00 44.87           H  
ATOM   3679  N   PRO A 349     -10.809 -16.844   3.867  1.00 71.39           N  
ATOM   3680  CA  PRO A 349     -11.562 -17.856   4.615  1.00 59.91           C  
ATOM   3681  C   PRO A 349     -12.726 -18.315   3.741  1.00 68.69           C  
ATOM   3682  O   PRO A 349     -13.041 -17.671   2.730  1.00 57.57           O  
ATOM   3683  CB  PRO A 349     -12.069 -17.091   5.846  1.00 38.78           C  
ATOM   3684  CG  PRO A 349     -11.196 -15.875   5.947  1.00 48.75           C  
ATOM   3685  CD  PRO A 349     -10.851 -15.526   4.524  1.00 46.10           C  
ATOM   3686  HA  PRO A 349     -10.926 -18.694   4.901  1.00 55.88           H  
ATOM   3687  HB1 PRO A 349     -13.112 -16.803   5.713  1.00 55.88           H  
ATOM   3688  HB2 PRO A 349     -11.973 -17.705   6.742  1.00 55.88           H  
ATOM   3689  HG1 PRO A 349     -11.734 -15.055   6.423  1.00 55.88           H  
ATOM   3690  HG2 PRO A 349     -10.294 -16.097   6.517  1.00 55.88           H  
ATOM   3691  HD1 PRO A 349     -11.616 -14.890   4.079  1.00 55.88           H  
ATOM   3692  HD2 PRO A 349      -9.884 -15.027   4.466  1.00 55.88           H  
ATOM   3693  N   ASP A 350     -13.338 -19.434   4.101  1.00 67.07           N  
ATOM   3694  CA  ASP A 350     -14.382 -20.032   3.273  1.00 59.06           C  
ATOM   3695  C   ASP A 350     -15.542 -19.097   2.903  1.00 72.55           C  
ATOM   3696  O   ASP A 350     -15.967 -19.061   1.745  1.00 68.68           O  
ATOM   3697  CB  ASP A 350     -14.925 -21.278   3.967  1.00 87.57           C  
ATOM   3698  CG  ASP A 350     -15.242 -21.032   5.443  1.00121.57           C  
ATOM   3699  OD1 ASP A 350     -15.557 -19.871   5.811  1.00108.15           O  
ATOM   3700  OD2 ASP A 350     -15.184 -22.003   6.235  1.00153.91           O1-
ATOM   3701  HN  ASP A 350     -13.061 -19.909   5.019  1.00 92.32           H  
ATOM   3702  HA  ASP A 350     -13.915 -20.355   2.343  1.00 92.32           H  
ATOM   3703  HB1 ASP A 350     -15.837 -21.591   3.460  1.00 92.32           H  
ATOM   3704  HB2 ASP A 350     -14.179 -22.070   3.897  1.00 92.32           H  
ATOM   3705  N   PHE A 351     -16.046 -18.344   3.879  1.00 70.26           N  
ATOM   3706  CA  PHE A 351     -17.311 -17.622   3.725  1.00 49.62           C  
ATOM   3707  C   PHE A 351     -17.316 -16.512   2.687  1.00 57.29           C  
ATOM   3708  O   PHE A 351     -18.385 -16.004   2.317  1.00 72.28           O  
ATOM   3709  CB  PHE A 351     -17.790 -17.072   5.072  1.00 58.83           C  
ATOM   3710  CG  PHE A 351     -16.754 -16.257   5.818  1.00 78.10           C  
ATOM   3711  CD1 PHE A 351     -16.008 -16.833   6.841  1.00 76.39           C  
ATOM   3712  CD2 PHE A 351     -16.545 -14.911   5.518  1.00 66.12           C  
ATOM   3713  CE1 PHE A 351     -15.058 -16.089   7.541  1.00 60.47           C  
ATOM   3714  CE2 PHE A 351     -15.594 -14.162   6.215  1.00 48.84           C  
ATOM   3715  CZ  PHE A 351     -14.852 -14.749   7.223  1.00 56.46           C  
ATOM   3716  HN  PHE A 351     -15.511 -18.264   4.802  1.00 63.15           H  
ATOM   3717  HA  PHE A 351     -18.052 -18.355   3.404  1.00 63.15           H  
ATOM   3718  HB1 PHE A 351     -18.658 -16.438   4.893  1.00 63.15           H  
ATOM   3719  HB2 PHE A 351     -18.078 -17.915   5.701  1.00 63.15           H  
ATOM   3720  HD1 PHE A 351     -16.169 -17.879   7.100  1.00 63.15           H  
ATOM   3721  HD2 PHE A 351     -17.131 -14.437   4.730  1.00 63.15           H  
ATOM   3722  HE1 PHE A 351     -14.476 -16.557   8.335  1.00 63.15           H  
ATOM   3723  HE2 PHE A 351     -15.437 -13.112   5.964  1.00 63.15           H  
ATOM   3724  HZ  PHE A 351     -14.109 -14.166   7.766  1.00 63.15           H  
ATOM   3725  N   VAL A 352     -16.133 -16.134   2.215  1.00 59.15           N  
ATOM   3726  CA  VAL A 352     -16.060 -15.004   1.303  1.00 67.03           C  
ATOM   3727  C   VAL A 352     -16.687 -15.332  -0.028  1.00 61.69           C  
ATOM   3728  O   VAL A 352     -16.345 -16.314  -0.707  1.00 72.85           O  
ATOM   3729  CB  VAL A 352     -14.648 -14.468   1.121  1.00 66.87           C  
ATOM   3730  CG1 VAL A 352     -14.636 -13.317   0.108  1.00 52.74           C  
ATOM   3731  CG2 VAL A 352     -14.136 -13.999   2.474  1.00 51.07           C  
ATOM   3732  HN  VAL A 352     -15.244 -16.655   2.503  1.00 61.63           H  
ATOM   3733  HA  VAL A 352     -16.651 -14.201   1.744  1.00 61.63           H  
ATOM   3734  HB  VAL A 352     -14.006 -15.271   0.756  1.00 61.63           H  
ATOM   3735 1HG1 VAL A 352     -13.618 -12.946  -0.010  1.00 61.63           H  
ATOM   3736 2HG1 VAL A 352     -15.277 -12.511   0.465  1.00 61.63           H  
ATOM   3737 3HG1 VAL A 352     -15.005 -13.675  -0.854  1.00 61.63           H  
ATOM   3738 1HG2 VAL A 352     -13.123 -13.611   2.366  1.00 61.63           H  
ATOM   3739 2HG2 VAL A 352     -14.130 -14.838   3.171  1.00 61.63           H  
ATOM   3740 3HG2 VAL A 352     -14.787 -13.214   2.857  1.00 61.63           H  
ATOM   3741  N   THR A 353     -17.641 -14.492  -0.388  1.00 66.73           N  
ATOM   3742  CA  THR A 353     -18.301 -14.729  -1.628  1.00 61.24           C  
ATOM   3743  C   THR A 353     -17.310 -14.513  -2.712  1.00 66.16           C  
ATOM   3744  O   THR A 353     -16.368 -13.726  -2.620  1.00 68.14           O  
ATOM   3745  CB  THR A 353     -19.498 -13.840  -1.908  1.00 59.39           C  
ATOM   3746  CG2 THR A 353     -19.145 -12.777  -2.938  1.00 50.79           C  
ATOM   3747  OG1 THR A 353     -20.533 -14.661  -2.459  1.00 77.81           O  
ATOM   3748  HN  THR A 353     -17.909 -13.662   0.231  1.00 64.32           H  
ATOM   3749  HA  THR A 353     -18.626 -15.769  -1.656  1.00 64.32           H  
ATOM   3750  HB  THR A 353     -19.842 -13.370  -0.986  1.00 64.32           H  
ATOM   3751  HG1 THR A 353     -20.192 -15.104  -3.348  1.00 64.32           H  
ATOM   3752 1HG2 THR A 353     -20.016 -12.149  -3.126  1.00 64.32           H  
ATOM   3753 2HG2 THR A 353     -18.838 -13.258  -3.867  1.00 64.32           H  
ATOM   3754 3HG2 THR A 353     -18.329 -12.161  -2.561  1.00 64.32           H  
ATOM   3755  N   GLU A 354     -17.562 -15.269  -3.747  1.00 67.99           N  
ATOM   3756  CA  GLU A 354     -16.847 -15.200  -4.967  1.00 69.96           C  
ATOM   3757  C   GLU A 354     -16.814 -13.798  -5.596  1.00 72.98           C  
ATOM   3758  O   GLU A 354     -15.777 -13.413  -6.133  1.00 68.94           O  
ATOM   3759  CB  GLU A 354     -17.573 -16.122  -5.879  1.00 96.35           C  
ATOM   3760  CG  GLU A 354     -18.159 -15.370  -6.993  1.00122.60           C  
ATOM   3761  CD  GLU A 354     -18.095 -16.200  -8.150  1.00170.38           C  
ATOM   3762  OE1 GLU A 354     -17.583 -17.328  -7.962  1.00204.21           O  
ATOM   3763  OE2 GLU A 354     -18.497 -15.698  -9.236  1.00230.41           O1-
ATOM   3764  HN  GLU A 354     -18.354 -15.983  -3.667  1.00122.65           H  
ATOM   3765  HA  GLU A 354     -15.829 -15.559  -4.817  1.00122.65           H  
ATOM   3766  HB1 GLU A 354     -16.877 -16.864  -6.271  1.00122.65           H  
ATOM   3767  HB2 GLU A 354     -18.367 -16.625  -5.326  1.00122.65           H  
ATOM   3768  HG1 GLU A 354     -19.197 -15.123  -6.770  1.00122.65           H  
ATOM   3769  HG2 GLU A 354     -17.594 -14.454  -7.161  1.00122.65           H  
ATOM   3770  N   GLY A 355     -17.906 -13.029  -5.515  1.00 58.46           N  
ATOM   3771  CA  GLY A 355     -17.940 -11.696  -6.107  1.00 62.68           C  
ATOM   3772  C   GLY A 355     -17.075 -10.749  -5.297  1.00 76.63           C  
ATOM   3773  O   GLY A 355     -16.466  -9.801  -5.830  1.00 51.32           O  
ATOM   3774  HN  GLY A 355     -18.772 -13.399  -5.006  1.00 62.27           H  
ATOM   3775  HA1 GLY A 355     -17.564 -11.744  -7.129  1.00 62.27           H  
ATOM   3776  HA2 GLY A 355     -18.967 -11.330  -6.114  1.00 62.27           H  
ATOM   3777  N   ALA A 356     -17.032 -11.021  -3.992  1.00 63.15           N  
ATOM   3778  CA  ALA A 356     -16.102 -10.367  -3.088  1.00 47.67           C  
ATOM   3779  C   ALA A 356     -14.682 -10.706  -3.545  1.00 63.71           C  
ATOM   3780  O   ALA A 356     -13.888  -9.807  -3.855  1.00 54.21           O  
ATOM   3781  CB  ALA A 356     -16.345 -10.828  -1.655  1.00 39.52           C  
ATOM   3782  HN  ALA A 356     -17.708 -11.749  -3.596  1.00 53.65           H  
ATOM   3783  HA  ALA A 356     -16.247  -9.288  -3.145  1.00 53.65           H  
ATOM   3784  HB1 ALA A 356     -15.641 -10.330  -0.988  1.00 53.65           H  
ATOM   3785  HB2 ALA A 356     -16.204 -11.907  -1.592  1.00 53.65           H  
ATOM   3786  HB3 ALA A 356     -17.364 -10.578  -1.360  1.00 53.65           H  
ATOM   3787  N   ARG A 357     -14.385 -12.004  -3.614  1.00 55.58           N  
ATOM   3788  CA  ARG A 357     -13.077 -12.482  -4.055  1.00 59.26           C  
ATOM   3789  C   ARG A 357     -12.651 -11.799  -5.347  1.00 48.62           C  
ATOM   3790  O   ARG A 357     -11.529 -11.306  -5.467  1.00 49.86           O  
ATOM   3791  CB  ARG A 357     -13.093 -14.006  -4.258  1.00 28.67           C  
ATOM   3792  CG  ARG A 357     -13.333 -14.787  -2.976  1.00 44.66           C  
ATOM   3793  CD  ARG A 357     -13.021 -16.262  -3.144  1.00 53.14           C  
ATOM   3794  NE  ARG A 357     -12.848 -16.924  -1.852  1.00 48.25           N  
ATOM   3795  CZ  ARG A 357     -13.719 -17.773  -1.312  1.00 73.19           C  
ATOM   3796  NH1 ARG A 357     -14.837 -18.080  -1.956  1.00 88.25           N1+
ATOM   3797  NH2 ARG A 357     -13.468 -18.324  -0.126  1.00 69.87           N  
ATOM   3798  HN  ARG A 357     -15.130 -12.721  -3.338  1.00 56.30           H  
ATOM   3799  HA  ARG A 357     -12.345 -12.245  -3.283  1.00 56.30           H  
ATOM   3800  HB1 ARG A 357     -13.887 -14.251  -4.964  1.00 56.30           H  
ATOM   3801  HB2 ARG A 357     -12.132 -14.309  -4.671  1.00 56.30           H  
ATOM   3802  HG1 ARG A 357     -12.696 -14.380  -2.191  1.00 56.30           H  
ATOM   3803  HG2 ARG A 357     -14.379 -14.680  -2.689  1.00 56.30           H  
ATOM   3804  HD1 ARG A 357     -13.842 -16.739  -3.679  1.00 56.30           H  
ATOM   3805  HD2 ARG A 357     -12.102 -16.366  -3.721  1.00 56.30           H  
ATOM   3806  HE  ARG A 357     -11.957 -16.709  -1.300  1.00 56.30           H  
ATOM   3807 1HH1 ARG A 357     -15.040 -17.644  -2.912  1.00 56.30           H  
ATOM   3808 2HH1 ARG A 357     -15.535 -18.763  -1.521  1.00 56.30           H  
ATOM   3809 1HH2 ARG A 357     -12.565 -18.084   0.395  1.00 56.30           H  
ATOM   3810 2HH2 ARG A 357     -14.170 -19.007   0.305  1.00 56.30           H  
ATOM   3811  N   ASP A 358     -13.557 -11.755  -6.310  1.00 30.87           N  
ATOM   3812  CA  ASP A 358     -13.193 -11.288  -7.639  1.00 50.20           C  
ATOM   3813  C   ASP A 358     -12.795  -9.824  -7.598  1.00 56.53           C  
ATOM   3814  O   ASP A 358     -11.869  -9.394  -8.303  1.00 60.91           O  
ATOM   3815  CB  ASP A 358     -14.347 -11.514  -8.614  1.00 53.15           C  
ATOM   3816  CG  ASP A 358     -13.932 -11.340 -10.058  1.00 73.34           C  
ATOM   3817  OD1 ASP A 358     -13.523 -12.342 -10.681  1.00 93.00           O  
ATOM   3818  OD2 ASP A 358     -14.018 -10.204 -10.568  1.00 50.91           O1-
ATOM   3819  HN  ASP A 358     -14.561 -12.064  -6.111  1.00 58.61           H  
ATOM   3820  HA  ASP A 358     -12.335 -11.867  -7.982  1.00 58.61           H  
ATOM   3821  HB1 ASP A 358     -14.725 -12.528  -8.479  1.00 58.61           H  
ATOM   3822  HB2 ASP A 358     -15.139 -10.799  -8.390  1.00 58.61           H  
ATOM   3823  N   LEU A 359     -13.500  -9.060  -6.768  1.00 54.28           N  
ATOM   3824  CA  LEU A 359     -13.221  -7.632  -6.635  1.00 57.46           C  
ATOM   3825  C   LEU A 359     -11.882  -7.445  -5.918  1.00 66.03           C  
ATOM   3826  O   LEU A 359     -11.017  -6.690  -6.385  1.00 52.23           O  
ATOM   3827  CB  LEU A 359     -14.358  -6.927  -5.892  1.00 45.57           C  
ATOM   3828  CG  LEU A 359     -14.202  -5.448  -5.521  1.00 37.51           C  
ATOM   3829  CD1 LEU A 359     -14.169  -4.549  -6.735  1.00 27.25           C  
ATOM   3830  CD2 LEU A 359     -15.321  -5.040  -4.599  1.00 40.96           C  
ATOM   3831  HN  LEU A 359     -14.284  -9.499  -6.187  1.00 47.66           H  
ATOM   3832  HA  LEU A 359     -13.141  -7.201  -7.633  1.00 47.66           H  
ATOM   3833  HB1 LEU A 359     -15.246  -7.007  -6.518  1.00 47.66           H  
ATOM   3834  HB2 LEU A 359     -14.518  -7.473  -4.962  1.00 47.66           H  
ATOM   3835  HG  LEU A 359     -13.261  -5.330  -4.985  1.00 47.66           H  
ATOM   3836 1HD1 LEU A 359     -14.058  -3.512  -6.417  1.00 47.66           H  
ATOM   3837 2HD1 LEU A 359     -15.098  -4.658  -7.295  1.00 47.66           H  
ATOM   3838 3HD1 LEU A 359     -13.328  -4.825  -7.370  1.00 47.66           H  
ATOM   3839 1HD2 LEU A 359     -15.210  -3.988  -4.336  1.00 47.66           H  
ATOM   3840 2HD2 LEU A 359     -15.286  -5.646  -3.694  1.00 47.66           H  
ATOM   3841 3HD2 LEU A 359     -16.278  -5.190  -5.099  1.00 47.66           H  
ATOM   3842  N   ILE A 360     -11.713  -8.149  -4.798  1.00 32.83           N  
ATOM   3843  CA  ILE A 360     -10.472  -8.084  -4.050  1.00 55.29           C  
ATOM   3844  C   ILE A 360      -9.327  -8.473  -4.974  1.00 48.33           C  
ATOM   3845  O   ILE A 360      -8.340  -7.738  -5.095  1.00 42.72           O  
ATOM   3846  CB  ILE A 360     -10.501  -9.024  -2.829  1.00 68.99           C  
ATOM   3847  CG1 ILE A 360     -11.630  -8.619  -1.877  1.00 50.85           C  
ATOM   3848  CG2 ILE A 360      -9.153  -9.024  -2.113  1.00 37.41           C  
ATOM   3849  CD1 ILE A 360     -12.090  -9.739  -0.984  1.00 46.40           C  
ATOM   3850  HN  ILE A 360     -12.508  -8.772  -4.445  1.00 47.85           H  
ATOM   3851  HA  ILE A 360     -10.318  -7.062  -3.706  1.00 47.85           H  
ATOM   3852  HB  ILE A 360     -10.699 -10.036  -3.183  1.00 47.85           H  
ATOM   3853 1HG1 ILE A 360     -11.276  -7.801  -1.249  1.00 47.85           H  
ATOM   3854 2HG1 ILE A 360     -12.479  -8.281  -2.471  1.00 47.85           H  
ATOM   3855 1HG2 ILE A 360      -9.198  -9.694  -1.254  1.00 47.85           H  
ATOM   3856 2HG2 ILE A 360      -8.921  -8.014  -1.774  1.00 47.85           H  
ATOM   3857 3HG2 ILE A 360      -8.377  -9.364  -2.798  1.00 47.85           H  
ATOM   3858 1HD1 ILE A 360     -12.891  -9.383  -0.336  1.00 47.85           H  
ATOM   3859 2HD1 ILE A 360     -11.256 -10.084  -0.374  1.00 47.85           H  
ATOM   3860 3HD1 ILE A 360     -12.458 -10.564  -1.595  1.00 47.85           H  
ATOM   3861  N   SER A 361      -9.481  -9.618  -5.638  1.00 51.82           N  
ATOM   3862  CA  SER A 361      -8.437 -10.164  -6.500  1.00 42.75           C  
ATOM   3863  C   SER A 361      -8.079  -9.167  -7.580  1.00 43.01           C  
ATOM   3864  O   SER A 361      -6.907  -8.907  -7.845  1.00 37.28           O  
ATOM   3865  CB  SER A 361      -8.891 -11.484  -7.118  1.00 28.87           C  
ATOM   3866  OG  SER A 361      -9.016 -12.483  -6.118  1.00 55.32           O  
ATOM   3867  HN  SER A 361     -10.400 -10.156  -5.536  1.00 43.17           H  
ATOM   3868  HA  SER A 361      -7.551 -10.352  -5.894  1.00 43.17           H  
ATOM   3869  HB1 SER A 361      -9.856 -11.340  -7.604  1.00 43.17           H  
ATOM   3870  HB2 SER A 361      -8.156 -11.806  -7.857  1.00 43.17           H  
ATOM   3871  HG  SER A 361      -8.088 -12.628  -5.648  1.00 43.17           H  
ATOM   3872  N   ARG A 362      -9.103  -8.597  -8.199  1.00 47.69           N  
ATOM   3873  CA  ARG A 362      -8.871  -7.627  -9.244  1.00 49.62           C  
ATOM   3874  C   ARG A 362      -8.245  -6.362  -8.642  1.00 43.78           C  
ATOM   3875  O   ARG A 362      -7.453  -5.680  -9.298  1.00 57.95           O  
ATOM   3876  CB  ARG A 362     -10.170  -7.338 -10.005  1.00 48.36           C  
ATOM   3877  CG  ARG A 362      -9.958  -6.567 -11.307  1.00 69.33           C  
ATOM   3878  CD  ARG A 362     -11.267  -6.209 -12.017  1.00 55.89           C  
ATOM   3879  NE  ARG A 362     -11.836  -7.341 -12.752  1.00 81.97           N  
ATOM   3880  CZ  ARG A 362     -12.933  -8.002 -12.396  1.00 77.69           C  
ATOM   3881  NH1 ARG A 362     -13.605  -7.649 -11.308  1.00 71.93           N1+
ATOM   3882  NH2 ARG A 362     -13.363  -9.016 -13.136  1.00 74.69           N  
ATOM   3883  HN  ARG A 362     -10.104  -8.855  -7.924  1.00 61.72           H  
ATOM   3884  HA  ARG A 362      -8.156  -8.055  -9.947  1.00 61.72           H  
ATOM   3885  HB1 ARG A 362     -10.649  -8.289 -10.243  1.00 61.72           H  
ATOM   3886  HB2 ARG A 362     -10.825  -6.753  -9.360  1.00 61.72           H  
ATOM   3887  HG1 ARG A 362      -9.424  -5.644 -11.079  1.00 61.72           H  
ATOM   3888  HG2 ARG A 362      -9.355  -7.179 -11.978  1.00 61.72           H  
ATOM   3889  HD1 ARG A 362     -11.990  -5.879 -11.271  1.00 61.72           H  
ATOM   3890  HD2 ARG A 362     -11.073  -5.399 -12.720  1.00 61.72           H  
ATOM   3891  HE  ARG A 362     -11.332  -7.659 -13.641  1.00 61.72           H  
ATOM   3892 1HH1 ARG A 362     -13.265  -6.829 -10.711  1.00 61.72           H  
ATOM   3893 2HH1 ARG A 362     -14.487  -8.185 -11.026  1.00 61.72           H  
ATOM   3894 1HH2 ARG A 362     -12.826  -9.301 -14.017  1.00 61.72           H  
ATOM   3895 2HH2 ARG A 362     -14.246  -9.550 -12.851  1.00 61.72           H  
ATOM   3896  N   LEU A 363      -8.578  -6.069  -7.385  1.00 50.51           N  
ATOM   3897  CA  LEU A 363      -8.038  -4.891  -6.686  1.00 52.88           C  
ATOM   3898  C   LEU A 363      -6.581  -5.051  -6.224  1.00 55.87           C  
ATOM   3899  O   LEU A 363      -5.789  -4.101  -6.292  1.00 42.86           O  
ATOM   3900  CB  LEU A 363      -8.932  -4.507  -5.504  1.00 63.98           C  
ATOM   3901  CG  LEU A 363     -10.164  -3.625  -5.754  1.00 44.73           C  
ATOM   3902  CD1 LEU A 363     -11.072  -3.632  -4.537  1.00 52.62           C  
ATOM   3903  CD2 LEU A 363      -9.770  -2.200  -6.103  1.00 41.44           C  
ATOM   3904  HN  LEU A 363      -9.261  -6.710  -6.867  1.00 50.61           H  
ATOM   3905  HA  LEU A 363      -8.062  -4.059  -7.391  1.00 50.61           H  
ATOM   3906  HB1 LEU A 363      -9.289  -5.436  -5.060  1.00 50.61           H  
ATOM   3907  HB2 LEU A 363      -8.303  -3.980  -4.787  1.00 50.61           H  
ATOM   3908  HG  LEU A 363     -10.718  -4.041  -6.595  1.00 50.61           H  
ATOM   3909 1HD1 LEU A 363     -11.942  -3.003  -4.728  1.00 50.61           H  
ATOM   3910 2HD1 LEU A 363     -10.528  -3.247  -3.674  1.00 50.61           H  
ATOM   3911 3HD1 LEU A 363     -11.400  -4.652  -4.334  1.00 50.61           H  
ATOM   3912 1HD2 LEU A 363     -10.667  -1.605  -6.273  1.00 50.61           H  
ATOM   3913 2HD2 LEU A 363      -9.160  -2.202  -7.006  1.00 50.61           H  
ATOM   3914 3HD2 LEU A 363      -9.199  -1.768  -5.281  1.00 50.61           H  
ATOM   3915  N   LEU A 364      -6.221  -6.250  -5.771  1.00 46.59           N  
ATOM   3916  CA  LEU A 364      -4.863  -6.467  -5.288  1.00 34.37           C  
ATOM   3917  C   LEU A 364      -4.018  -7.203  -6.313  1.00 45.23           C  
ATOM   3918  O   LEU A 364      -4.036  -8.449  -6.386  1.00 40.15           O  
ATOM   3919  CB  LEU A 364      -4.895  -7.304  -4.012  1.00 37.37           C  
ATOM   3920  CG  LEU A 364      -5.645  -6.726  -2.818  1.00 31.92           C  
ATOM   3921  CD1 LEU A 364      -5.602  -7.719  -1.652  1.00 39.79           C  
ATOM   3922  CD2 LEU A 364      -5.084  -5.360  -2.423  1.00 32.35           C  
ATOM   3923  HN  LEU A 364      -6.928  -7.053  -5.760  1.00 38.47           H  
ATOM   3924  HA  LEU A 364      -4.402  -5.503  -5.071  1.00 38.47           H  
ATOM   3925  HB1 LEU A 364      -5.358  -8.259  -4.258  1.00 38.47           H  
ATOM   3926  HB2 LEU A 364      -3.863  -7.469  -3.702  1.00 38.47           H  
ATOM   3927  HG  LEU A 364      -6.687  -6.591  -3.108  1.00 38.47           H  
ATOM   3928 1HD1 LEU A 364      -6.139  -7.303  -0.799  1.00 38.47           H  
ATOM   3929 2HD1 LEU A 364      -4.566  -7.907  -1.371  1.00 38.47           H  
ATOM   3930 3HD1 LEU A 364      -6.072  -8.656  -1.954  1.00 38.47           H  
ATOM   3931 1HD2 LEU A 364      -5.639  -4.972  -1.568  1.00 38.47           H  
ATOM   3932 2HD2 LEU A 364      -5.182  -4.670  -3.261  1.00 38.47           H  
ATOM   3933 3HD2 LEU A 364      -4.032  -5.461  -2.156  1.00 38.47           H  
ATOM   3934  N   LYS A 365      -3.181  -6.433  -7.002  1.00 43.20           N  
ATOM   3935  CA  LYS A 365      -2.357  -6.940  -8.093  1.00 40.86           C  
ATOM   3936  C   LYS A 365      -0.999  -6.282  -7.965  1.00 57.33           C  
ATOM   3937  O   LYS A 365      -0.911  -5.082  -7.657  1.00 52.32           O  
ATOM   3938  CB  LYS A 365      -2.966  -6.550  -9.444  1.00 41.76           C  
ATOM   3939  CG  LYS A 365      -4.368  -7.101  -9.714  1.00 50.67           C  
ATOM   3940  CD  LYS A 365      -4.357  -8.490 -10.345  1.00 25.77           C  
ATOM   3941  CE  LYS A 365      -5.763  -8.900 -10.764  1.00 58.60           C  
ATOM   3942  NZ  LYS A 365      -5.834 -10.296 -11.281  1.00 35.04           N1+
ATOM   3943  HN  LYS A 365      -3.110  -5.397  -6.745  1.00 45.06           H  
ATOM   3944  HA  LYS A 365      -2.260  -8.023  -8.021  1.00 45.06           H  
ATOM   3945  HB1 LYS A 365      -3.018  -5.462  -9.488  1.00 45.06           H  
ATOM   3946  HB2 LYS A 365      -2.304  -6.915 -10.229  1.00 45.06           H  
ATOM   3947  HG1 LYS A 365      -4.908  -7.154  -8.769  1.00 45.06           H  
ATOM   3948  HG2 LYS A 365      -4.884  -6.418 -10.389  1.00 45.06           H  
ATOM   3949  HD1 LYS A 365      -3.711  -8.479 -11.222  1.00 45.06           H  
ATOM   3950  HD2 LYS A 365      -3.975  -9.209  -9.620  1.00 45.06           H  
ATOM   3951  HE1 LYS A 365      -6.421  -8.817  -9.899  1.00 45.06           H  
ATOM   3952  HE2 LYS A 365      -6.103  -8.223 -11.547  1.00 45.06           H  
ATOM   3953  HZ1 LYS A 365      -6.842 -10.524 -11.558  1.00 45.06           H  
ATOM   3954  HZ2 LYS A 365      -5.511 -10.976 -10.520  1.00 45.06           H  
ATOM   3955  HZ3 LYS A 365      -5.200 -10.393 -12.137  1.00 45.06           H  
ATOM   3956  N   HIS A 366       0.068  -7.039  -8.197  1.00 38.77           N  
ATOM   3957  CA  HIS A 366       1.384  -6.435  -8.062  1.00 45.47           C  
ATOM   3958  C   HIS A 366       1.499  -5.230  -9.002  1.00 38.43           C  
ATOM   3959  O   HIS A 366       1.995  -4.166  -8.607  1.00 35.22           O  
ATOM   3960  CB  HIS A 366       2.519  -7.450  -8.291  1.00 40.44           C  
ATOM   3961  CG  HIS A 366       3.870  -6.930  -7.898  1.00 21.62           C  
ATOM   3962  CD2 HIS A 366       4.528  -6.962  -6.715  1.00 40.47           C  
ATOM   3963  ND1 HIS A 366       4.684  -6.229  -8.767  1.00 42.62           N  
ATOM   3964  CE1 HIS A 366       5.791  -5.872  -8.138  1.00 49.59           C  
ATOM   3965  NE2 HIS A 366       5.724  -6.302  -6.892  1.00 54.50           N  
ATOM   3966  HN  HIS A 366      -0.039  -8.066  -8.475  1.00 40.71           H  
ATOM   3967  HA  HIS A 366       1.474  -6.065  -7.040  1.00 40.71           H  
ATOM   3968  HB1 HIS A 366       2.307  -8.343  -7.702  1.00 40.71           H  
ATOM   3969  HB2 HIS A 366       2.542  -7.709  -9.349  1.00 40.71           H  
ATOM   3970  HD1 HIS A 366       4.454  -6.009  -9.789  1.00 40.71           H  
ATOM   3971  HD2 HIS A 366       4.176  -7.424  -5.793  1.00 40.71           H  
ATOM   3972  HE1 HIS A 366       6.619  -5.315  -8.575  1.00 40.71           H  
ATOM   3973  N   ASN A 367       1.020  -5.402 -10.236  1.00 32.86           N  
ATOM   3974  CA  ASN A 367       1.054  -4.328 -11.224  1.00 42.41           C  
ATOM   3975  C   ASN A 367      -0.051  -3.316 -10.969  1.00 44.26           C  
ATOM   3976  O   ASN A 367      -1.234  -3.674 -10.963  1.00 46.09           O  
ATOM   3977  CB  ASN A 367       0.938  -4.896 -12.652  1.00 65.62           C  
ATOM   3978  CG  ASN A 367       1.972  -4.297 -13.607  1.00 83.77           C  
ATOM   3979  ND2 ASN A 367       2.544  -5.138 -14.473  1.00 61.22           N  
ATOM   3980  OD1 ASN A 367       2.263  -3.092 -13.552  1.00 66.44           O  
ATOM   3981  HN  ASN A 367       0.602  -6.349 -10.508  1.00 55.33           H  
ATOM   3982  HA  ASN A 367       2.012  -3.815 -11.138  1.00 55.33           H  
ATOM   3983  HB1 ASN A 367       1.085  -5.975 -12.611  1.00 55.33           H  
ATOM   3984  HB2 ASN A 367      -0.059  -4.678 -13.035  1.00 55.33           H  
ATOM   3985 1HD2 ASN A 367       2.271  -6.173 -14.474  1.00 55.33           H  
ATOM   3986 2HD2 ASN A 367       3.275  -4.777 -15.166  1.00 55.33           H  
ATOM   3987  N   PRO A 368       0.332  -2.052 -10.723  1.00 35.62           N  
ATOM   3988  CA  PRO A 368      -0.698  -1.011 -10.632  1.00 57.37           C  
ATOM   3989  C   PRO A 368      -1.603  -0.990 -11.869  1.00 54.74           C  
ATOM   3990  O   PRO A 368      -2.821  -1.061 -11.717  1.00 61.51           O  
ATOM   3991  CB  PRO A 368       0.137   0.278 -10.565  1.00 55.29           C  
ATOM   3992  CG  PRO A 368       1.389  -0.123  -9.834  1.00 37.10           C  
ATOM   3993  CD  PRO A 368       1.664  -1.567 -10.286  1.00 35.16           C  
ATOM   3994  HA  PRO A 368      -1.289  -1.133  -9.724  1.00 48.11           H  
ATOM   3995  HB1 PRO A 368       0.374   0.637 -11.566  1.00 48.11           H  
ATOM   3996  HB2 PRO A 368      -0.396   1.055 -10.017  1.00 48.11           H  
ATOM   3997  HG1 PRO A 368       2.219   0.528 -10.108  1.00 48.11           H  
ATOM   3998  HG2 PRO A 368       1.234  -0.082  -8.756  1.00 48.11           H  
ATOM   3999  HD1 PRO A 368       2.376  -1.589 -11.110  1.00 48.11           H  
ATOM   4000  HD2 PRO A 368       2.045  -2.168  -9.460  1.00 48.11           H  
ATOM   4001  N   SER A 369      -1.009  -0.979 -13.060  1.00 50.01           N  
ATOM   4002  CA  SER A 369      -1.773  -0.875 -14.298  1.00 32.95           C  
ATOM   4003  C   SER A 369      -2.848  -1.959 -14.428  1.00 51.09           C  
ATOM   4004  O   SER A 369      -3.836  -1.781 -15.136  1.00 63.57           O  
ATOM   4005  CB  SER A 369      -0.832  -0.945 -15.502  1.00 52.50           C  
ATOM   4006  OG  SER A 369      -0.596  -2.289 -15.887  1.00 67.38           O  
ATOM   4007  HN  SER A 369       0.057  -1.047 -13.110  1.00 52.92           H  
ATOM   4008  HA  SER A 369      -2.268   0.096 -14.310  1.00 52.92           H  
ATOM   4009  HB1 SER A 369      -1.282  -0.409 -16.337  1.00 52.92           H  
ATOM   4010  HB2 SER A 369       0.118  -0.478 -15.239  1.00 52.92           H  
ATOM   4011  HG  SER A 369      -0.158  -2.811 -15.088  1.00 52.92           H  
ATOM   4012  N   GLN A 370      -2.654  -3.074 -13.732  1.00 45.23           N  
ATOM   4013  CA  GLN A 370      -3.583  -4.202 -13.804  1.00 43.99           C  
ATOM   4014  C   GLN A 370      -4.788  -4.047 -12.869  1.00 62.73           C  
ATOM   4015  O   GLN A 370      -5.678  -4.908 -12.825  1.00 53.73           O  
ATOM   4016  CB  GLN A 370      -2.848  -5.508 -13.491  1.00 51.99           C  
ATOM   4017  CG  GLN A 370      -2.453  -6.313 -14.713  1.00 75.49           C  
ATOM   4018  CD  GLN A 370      -1.868  -7.667 -14.354  1.00 77.56           C  
ATOM   4019  NE2 GLN A 370      -2.721  -8.585 -13.898  1.00 60.31           N  
ATOM   4020  OE1 GLN A 370      -0.664  -7.888 -14.489  1.00 87.05           O  
ATOM   4021  HN  GLN A 370      -1.793  -3.150 -13.101  1.00 62.01           H  
ATOM   4022  HA  GLN A 370      -3.957  -4.264 -14.825  1.00 62.01           H  
ATOM   4023  HB1 GLN A 370      -1.942  -5.265 -12.935  1.00 62.01           H  
ATOM   4024  HB2 GLN A 370      -3.499  -6.125 -12.872  1.00 62.01           H  
ATOM   4025  HG1 GLN A 370      -3.337  -6.467 -15.331  1.00 62.01           H  
ATOM   4026  HG2 GLN A 370      -1.709  -5.750 -15.277  1.00 62.01           H  
ATOM   4027 1HE2 GLN A 370      -3.760  -8.348 -13.801  1.00 62.01           H  
ATOM   4028 2HE2 GLN A 370      -2.367  -9.558 -13.629  1.00 62.01           H  
ATOM   4029  N   ARG A 371      -4.852  -2.929 -12.152  1.00 56.36           N  
ATOM   4030  CA  ARG A 371      -5.893  -2.775 -11.151  1.00 57.10           C  
ATOM   4031  C   ARG A 371      -6.902  -1.813 -11.723  1.00 60.89           C  
ATOM   4032  O   ARG A 371      -6.552  -0.920 -12.498  1.00 59.03           O  
ATOM   4033  CB  ARG A 371      -5.336  -2.149  -9.870  1.00 67.14           C  
ATOM   4034  CG  ARG A 371      -4.364  -2.994  -9.080  1.00 54.60           C  
ATOM   4035  CD  ARG A 371      -3.650  -2.117  -8.066  1.00 43.72           C  
ATOM   4036  NE  ARG A 371      -2.339  -2.651  -7.704  1.00 48.11           N  
ATOM   4037  CZ  ARG A 371      -1.335  -1.913  -7.247  1.00 45.10           C  
ATOM   4038  NH1 ARG A 371      -1.493  -0.606  -7.094  1.00 43.39           N1+
ATOM   4039  NH2 ARG A 371      -0.181  -2.484  -6.945  1.00 39.09           N  
ATOM   4040  HN  ARG A 371      -4.139  -2.147 -12.312  1.00 52.23           H  
ATOM   4041  HA  ARG A 371      -6.360  -3.736 -10.935  1.00 52.23           H  
ATOM   4042  HB1 ARG A 371      -4.825  -1.227 -10.146  1.00 52.23           H  
ATOM   4043  HB2 ARG A 371      -6.179  -1.917  -9.220  1.00 52.23           H  
ATOM   4044  HG1 ARG A 371      -4.907  -3.784  -8.561  1.00 52.23           H  
ATOM   4045  HG2 ARG A 371      -3.634  -3.438  -9.756  1.00 52.23           H  
ATOM   4046  HD1 ARG A 371      -3.519  -1.122  -8.492  1.00 52.23           H  
ATOM   4047  HD2 ARG A 371      -4.262  -2.050  -7.166  1.00 52.23           H  
ATOM   4048  HE  ARG A 371      -2.178  -3.703  -7.815  1.00 52.23           H  
ATOM   4049 1HH1 ARG A 371      -2.428  -0.148  -7.339  1.00 52.23           H  
ATOM   4050 2HH1 ARG A 371      -0.685  -0.009  -6.726  1.00 52.23           H  
ATOM   4051 1HH2 ARG A 371      -0.058  -3.539  -7.069  1.00 52.23           H  
ATOM   4052 2HH2 ARG A 371       0.629  -1.890  -6.577  1.00 52.23           H  
ATOM   4053  N   PRO A 372      -8.165  -1.982 -11.324  1.00 44.66           N  
ATOM   4054  CA  PRO A 372      -9.279  -1.247 -11.917  1.00 64.43           C  
ATOM   4055  C   PRO A 372      -9.095   0.243 -11.746  1.00 63.87           C  
ATOM   4056  O   PRO A 372      -8.303   0.672 -10.898  1.00 48.15           O  
ATOM   4057  CB  PRO A 372     -10.479  -1.707 -11.088  1.00 56.85           C  
ATOM   4058  CG  PRO A 372     -10.087  -3.047 -10.580  1.00 57.22           C  
ATOM   4059  CD  PRO A 372      -8.618  -2.947 -10.310  1.00 57.06           C  
ATOM   4060  HA  PRO A 372      -9.405  -1.508 -12.967  1.00 56.03           H  
ATOM   4061  HB1 PRO A 372     -10.662  -1.020 -10.261  1.00 56.03           H  
ATOM   4062  HB2 PRO A 372     -11.372  -1.775 -11.708  1.00 56.03           H  
ATOM   4063  HG1 PRO A 372     -10.629  -3.283  -9.664  1.00 56.03           H  
ATOM   4064  HG2 PRO A 372     -10.288  -3.813 -11.329  1.00 56.03           H  
ATOM   4065  HD1 PRO A 372      -8.428  -2.577  -9.303  1.00 56.03           H  
ATOM   4066  HD2 PRO A 372      -8.128  -3.912 -10.441  1.00 56.03           H  
ATOM   4067  N   MET A 373      -9.763   1.011 -12.601  1.00 74.92           N  
ATOM   4068  CA  MET A 373     -10.059   2.408 -12.311  1.00 74.68           C  
ATOM   4069  C   MET A 373     -11.233   2.458 -11.338  1.00 68.67           C  
ATOM   4070  O   MET A 373     -11.942   1.460 -11.159  1.00 56.08           O  
ATOM   4071  CB  MET A 373     -10.355   3.198 -13.572  1.00 81.60           C  
ATOM   4072  CG  MET A 373      -9.114   3.639 -14.318  1.00 76.87           C  
ATOM   4073  SD  MET A 373      -9.512   4.975 -15.465  1.00 93.36           S  
ATOM   4074  CE  MET A 373     -10.842   4.222 -16.413  1.00 58.79           C  
ATOM   4075  HN  MET A 373     -10.093   0.592 -13.529  1.00 73.12           H  
ATOM   4076  HA  MET A 373      -9.189   2.850 -11.825  1.00 73.12           H  
ATOM   4077  HB1 MET A 373     -10.953   2.574 -14.236  1.00 73.12           H  
ATOM   4078  HB2 MET A 373     -10.924   4.085 -13.296  1.00 73.12           H  
ATOM   4079  HG1 MET A 373      -8.370   3.989 -13.603  1.00 73.12           H  
ATOM   4080  HG2 MET A 373      -8.712   2.794 -14.877  1.00 73.12           H  
ATOM   4081  HE1 MET A 373     -11.197   4.926 -17.166  1.00 73.12           H  
ATOM   4082  HE2 MET A 373     -11.663   3.961 -15.745  1.00 73.12           H  
ATOM   4083  HE3 MET A 373     -10.474   3.321 -16.904  1.00 73.12           H  
ATOM   4084  N   LEU A 374     -11.423   3.605 -10.699  1.00 50.13           N  
ATOM   4085  CA  LEU A 374     -12.339   3.693  -9.566  1.00 58.87           C  
ATOM   4086  C   LEU A 374     -13.804   3.409  -9.900  1.00 80.05           C  
ATOM   4087  O   LEU A 374     -14.542   2.849  -9.084  1.00 60.61           O  
ATOM   4088  CB  LEU A 374     -12.187   5.051  -8.888  1.00 59.23           C  
ATOM   4089  CG  LEU A 374     -10.950   5.117  -7.990  1.00 40.58           C  
ATOM   4090  CD1 LEU A 374     -10.509   6.552  -7.724  1.00 28.26           C  
ATOM   4091  CD2 LEU A 374     -11.222   4.350  -6.699  1.00 39.41           C  
ATOM   4092  HN  LEU A 374     -10.896   4.480 -11.019  1.00 52.14           H  
ATOM   4093  HA  LEU A 374     -12.025   2.939  -8.844  1.00 52.14           H  
ATOM   4094  HB1 LEU A 374     -12.103   5.819  -9.656  1.00 52.14           H  
ATOM   4095  HB2 LEU A 374     -13.071   5.240  -8.279  1.00 52.14           H  
ATOM   4096  HG  LEU A 374     -10.136   4.612  -8.510  1.00 52.14           H  
ATOM   4097 1HD1 LEU A 374      -9.628   6.549  -7.082  1.00 52.14           H  
ATOM   4098 2HD1 LEU A 374     -11.315   7.095  -7.230  1.00 52.14           H  
ATOM   4099 3HD1 LEU A 374     -10.268   7.040  -8.668  1.00 52.14           H  
ATOM   4100 1HD2 LEU A 374     -10.342   4.396  -6.057  1.00 52.14           H  
ATOM   4101 2HD2 LEU A 374     -11.446   3.310  -6.934  1.00 52.14           H  
ATOM   4102 3HD2 LEU A 374     -12.071   4.797  -6.183  1.00 52.14           H  
ATOM   4103  N   ARG A 375     -14.231   3.793 -11.096  1.00 89.04           N  
ATOM   4104  CA  ARG A 375     -15.624   3.603 -11.469  1.00 85.15           C  
ATOM   4105  C   ARG A 375     -15.902   2.141 -11.784  1.00 66.90           C  
ATOM   4106  O   ARG A 375     -17.020   1.666 -11.586  1.00 69.12           O  
ATOM   4107  CB  ARG A 375     -15.980   4.488 -12.647  1.00 77.39           C  
ATOM   4108  CG  ARG A 375     -15.025   4.351 -13.795  1.00 70.97           C  
ATOM   4109  CD  ARG A 375     -15.675   4.913 -15.033  1.00 76.90           C  
ATOM   4110  NE  ARG A 375     -15.067   4.385 -16.242  1.00 93.52           N  
ATOM   4111  CZ  ARG A 375     -14.570   5.152 -17.204  1.00122.79           C  
ATOM   4112  NH1 ARG A 375     -14.614   6.474 -17.085  1.00119.01           N1+
ATOM   4113  NH2 ARG A 375     -14.036   4.605 -18.289  1.00156.98           N  
ATOM   4114  HN  ARG A 375     -13.549   4.243 -11.788  1.00 93.43           H  
ATOM   4115  HA  ARG A 375     -16.246   3.894 -10.622  1.00 93.43           H  
ATOM   4116  HB1 ARG A 375     -16.978   4.220 -12.993  1.00 93.43           H  
ATOM   4117  HB2 ARG A 375     -15.976   5.526 -12.315  1.00 93.43           H  
ATOM   4118  HG1 ARG A 375     -14.110   4.903 -13.578  1.00 93.43           H  
ATOM   4119  HG2 ARG A 375     -14.788   3.299 -13.950  1.00 93.43           H  
ATOM   4120  HD1 ARG A 375     -16.733   4.652 -15.027  1.00 93.43           H  
ATOM   4121  HD2 ARG A 375     -15.567   5.998 -15.028  1.00 93.43           H  
ATOM   4122  HE  ARG A 375     -15.018   3.323 -16.363  1.00 93.43           H  
ATOM   4123 1HH1 ARG A 375     -15.050   6.919 -16.214  1.00 93.43           H  
ATOM   4124 2HH1 ARG A 375     -14.214   7.095 -17.859  1.00 93.43           H  
ATOM   4125 1HH2 ARG A 375     -14.004   3.540 -18.391  1.00 93.43           H  
ATOM   4126 2HH2 ARG A 375     -13.636   5.228 -19.061  1.00 93.43           H  
ATOM   4127  N   GLU A 376     -14.886   1.436 -12.276  1.00 56.36           N  
ATOM   4128  CA  GLU A 376     -14.971  -0.008 -12.474  1.00 72.27           C  
ATOM   4129  C   GLU A 376     -15.413  -0.656 -11.168  1.00 83.33           C  
ATOM   4130  O   GLU A 376     -16.279  -1.541 -11.156  1.00 61.84           O  
ATOM   4131  CB  GLU A 376     -13.604  -0.554 -12.872  1.00 91.41           C  
ATOM   4132  CG  GLU A 376     -13.566  -1.282 -14.202  1.00 95.24           C  
ATOM   4133  CD  GLU A 376     -12.149  -1.615 -14.624  1.00 88.27           C  
ATOM   4134  OE1 GLU A 376     -11.887  -2.794 -14.940  1.00 88.53           O  
ATOM   4135  OE2 GLU A 376     -11.298  -0.695 -14.637  1.00 69.89           O1-
ATOM   4136  HN  GLU A 376     -13.980   1.943 -12.535  1.00 78.57           H  
ATOM   4137  HA  GLU A 376     -15.696  -0.228 -13.257  1.00 78.57           H  
ATOM   4138  HB1 GLU A 376     -12.907   0.283 -12.925  1.00 78.57           H  
ATOM   4139  HB2 GLU A 376     -13.279  -1.249 -12.098  1.00 78.57           H  
ATOM   4140  HG1 GLU A 376     -14.134  -2.208 -14.113  1.00 78.57           H  
ATOM   4141  HG2 GLU A 376     -14.020  -0.648 -14.963  1.00 78.57           H  
ATOM   4142  N   VAL A 377     -14.802  -0.196 -10.075  1.00 85.13           N  
ATOM   4143  CA  VAL A 377     -15.127  -0.643  -8.723  1.00 70.80           C  
ATOM   4144  C   VAL A 377     -16.608  -0.427  -8.448  1.00 67.29           C  
ATOM   4145  O   VAL A 377     -17.330  -1.357  -8.080  1.00 68.15           O  
ATOM   4146  CB  VAL A 377     -14.312   0.143  -7.670  1.00 78.77           C  
ATOM   4147  CG1 VAL A 377     -14.612  -0.356  -6.252  1.00 50.83           C  
ATOM   4148  CG2 VAL A 377     -12.817   0.068  -7.977  1.00 71.61           C  
ATOM   4149  HN  VAL A 377     -14.033   0.539 -10.194  1.00 70.37           H  
ATOM   4150  HA  VAL A 377     -14.898  -1.705  -8.633  1.00 70.37           H  
ATOM   4151  HB  VAL A 377     -14.612   1.189  -7.727  1.00 70.37           H  
ATOM   4152 1HG1 VAL A 377     -14.025   0.216  -5.533  1.00 70.37           H  
ATOM   4153 2HG1 VAL A 377     -14.353  -1.412  -6.175  1.00 70.37           H  
ATOM   4154 3HG1 VAL A 377     -15.673  -0.226  -6.038  1.00 70.37           H  
ATOM   4155 1HG2 VAL A 377     -12.262   0.627  -7.224  1.00 70.37           H  
ATOM   4156 2HG2 VAL A 377     -12.626   0.496  -8.961  1.00 70.37           H  
ATOM   4157 3HG2 VAL A 377     -12.495  -0.974  -7.966  1.00 70.37           H  
ATOM   4158  N   LEU A 378     -17.052   0.811  -8.638  1.00 60.11           N  
ATOM   4159  CA  LEU A 378     -18.446   1.170  -8.408  1.00 82.15           C  
ATOM   4160  C   LEU A 378     -19.394   0.361  -9.293  1.00 80.87           C  
ATOM   4161  O   LEU A 378     -20.517   0.053  -8.888  1.00 81.54           O  
ATOM   4162  CB  LEU A 378     -18.647   2.668  -8.637  1.00 72.93           C  
ATOM   4163  CG  LEU A 378     -17.769   3.570  -7.768  1.00 51.19           C  
ATOM   4164  CD1 LEU A 378     -17.807   5.011  -8.246  1.00 68.19           C  
ATOM   4165  CD2 LEU A 378     -18.181   3.478  -6.308  1.00 59.11           C  
ATOM   4166  HN  LEU A 378     -16.368   1.565  -8.968  1.00 69.51           H  
ATOM   4167  HA  LEU A 378     -18.685   0.951  -7.368  1.00 69.51           H  
ATOM   4168  HB1 LEU A 378     -18.426   2.885  -9.682  1.00 69.51           H  
ATOM   4169  HB2 LEU A 378     -19.690   2.907  -8.428  1.00 69.51           H  
ATOM   4170  HG  LEU A 378     -16.741   3.217  -7.849  1.00 69.51           H  
ATOM   4171 1HD1 LEU A 378     -17.172   5.624  -7.606  1.00 69.51           H  
ATOM   4172 2HD1 LEU A 378     -18.831   5.382  -8.203  1.00 69.51           H  
ATOM   4173 3HD1 LEU A 378     -17.445   5.063  -9.273  1.00 69.51           H  
ATOM   4174 1HD2 LEU A 378     -17.543   4.127  -5.708  1.00 69.51           H  
ATOM   4175 2HD2 LEU A 378     -18.076   2.448  -5.965  1.00 69.51           H  
ATOM   4176 3HD2 LEU A 378     -19.219   3.791  -6.203  1.00 69.51           H  
ATOM   4177  N   GLU A 379     -18.933   0.017 -10.495  1.00 77.09           N  
ATOM   4178  CA  GLU A 379     -19.744  -0.743 -11.446  1.00 79.12           C  
ATOM   4179  C   GLU A 379     -19.752  -2.244 -11.149  1.00 70.03           C  
ATOM   4180  O   GLU A 379     -20.624  -2.965 -11.633  1.00 73.20           O  
ATOM   4181  CB  GLU A 379     -19.273  -0.489 -12.879  1.00 56.49           C  
ATOM   4182  CG  GLU A 379     -19.686   0.867 -13.440  1.00 64.44           C  
ATOM   4183  CD  GLU A 379     -18.926   1.237 -14.712  1.00 89.14           C  
ATOM   4184  OE1 GLU A 379     -18.065   0.439 -15.155  1.00 64.67           O  
ATOM   4185  OE2 GLU A 379     -19.184   2.332 -15.266  1.00 70.13           O1-
ATOM   4186  HN  GLU A 379     -17.941   0.306 -10.773  1.00 71.59           H  
ATOM   4187  HA  GLU A 379     -20.770  -0.384 -11.367  1.00 71.59           H  
ATOM   4188  HB1 GLU A 379     -18.185  -0.550 -12.898  1.00 71.59           H  
ATOM   4189  HB2 GLU A 379     -19.691  -1.266 -13.519  1.00 71.59           H  
ATOM   4190  HG1 GLU A 379     -20.752   0.840 -13.667  1.00 71.59           H  
ATOM   4191  HG2 GLU A 379     -19.494   1.629 -12.685  1.00 71.59           H  
ATOM   4192  N   HIS A 380     -18.805  -2.702 -10.332  1.00 66.26           N  
ATOM   4193  CA  HIS A 380     -18.636  -4.131 -10.079  1.00 65.91           C  
ATOM   4194  C   HIS A 380     -19.971  -4.777  -9.711  1.00 51.23           C  
ATOM   4195  O   HIS A 380     -20.779  -4.187  -9.002  1.00 58.40           O  
ATOM   4196  CB  HIS A 380     -17.607  -4.358  -8.969  1.00 61.55           C  
ATOM   4197  CG  HIS A 380     -17.168  -5.787  -8.820  1.00 67.41           C  
ATOM   4198  CD2 HIS A 380     -16.104  -6.450  -9.314  1.00 50.69           C  
ATOM   4199  ND1 HIS A 380     -17.861  -6.706  -8.040  1.00 52.44           N  
ATOM   4200  CE1 HIS A 380     -17.237  -7.862  -8.080  1.00 38.73           C  
ATOM   4201  NE2 HIS A 380     -16.168  -7.750  -8.845  1.00 37.92           N  
ATOM   4202  HN  HIS A 380     -18.152  -2.006  -9.849  1.00 55.05           H  
ATOM   4203  HA  HIS A 380     -18.267  -4.600 -10.991  1.00 55.05           H  
ATOM   4204  HB1 HIS A 380     -16.728  -3.751  -9.188  1.00 55.05           H  
ATOM   4205  HB2 HIS A 380     -18.046  -4.036  -8.025  1.00 55.05           H  
ATOM   4206  HD1 HIS A 380     -18.760  -6.505  -7.495  1.00 55.05           H  
ATOM   4207  HD2 HIS A 380     -15.333  -6.037  -9.964  1.00 55.05           H  
ATOM   4208  HE1 HIS A 380     -17.551  -8.768  -7.563  1.00 55.05           H  
ATOM   4209  N   PRO A 381     -20.207  -5.990 -10.220  1.00 62.49           N  
ATOM   4210  CA  PRO A 381     -21.433  -6.749  -9.970  1.00 78.02           C  
ATOM   4211  C   PRO A 381     -21.736  -6.878  -8.485  1.00 69.80           C  
ATOM   4212  O   PRO A 381     -22.860  -6.626  -8.053  1.00 91.41           O  
ATOM   4213  CB  PRO A 381     -21.089  -8.137 -10.523  1.00 89.00           C  
ATOM   4214  CG  PRO A 381     -20.112  -7.872 -11.614  1.00 88.61           C  
ATOM   4215  CD  PRO A 381     -19.314  -6.672 -11.174  1.00 69.80           C  
ATOM   4216  HA  PRO A 381     -22.278  -6.314 -10.504  1.00 78.45           H  
ATOM   4217  HB1 PRO A 381     -20.642  -8.760  -9.748  1.00 78.45           H  
ATOM   4218  HB2 PRO A 381     -21.981  -8.628 -10.914  1.00 78.45           H  
ATOM   4219  HG1 PRO A 381     -19.456  -8.732 -11.753  1.00 78.45           H  
ATOM   4220  HG2 PRO A 381     -20.634  -7.658 -12.547  1.00 78.45           H  
ATOM   4221  HD1 PRO A 381     -18.387  -6.978 -10.688  1.00 78.45           H  
ATOM   4222  HD2 PRO A 381     -19.084  -6.026 -12.021  1.00 78.45           H  
ATOM   4223  N   TRP A 382     -20.725  -7.250  -7.711  1.00 68.82           N  
ATOM   4224  CA  TRP A 382     -20.908  -7.555  -6.297  1.00 74.15           C  
ATOM   4225  C   TRP A 382     -21.131  -6.281  -5.484  1.00 73.66           C  
ATOM   4226  O   TRP A 382     -21.897  -6.271  -4.512  1.00 58.71           O  
ATOM   4227  CB  TRP A 382     -19.696  -8.330  -5.781  1.00 55.46           C  
ATOM   4228  CG  TRP A 382     -19.792  -8.691  -4.353  1.00 62.41           C  
ATOM   4229  CD1 TRP A 382     -20.322  -9.839  -3.826  1.00 68.45           C  
ATOM   4230  CD2 TRP A 382     -19.356  -7.914  -3.239  1.00 68.37           C  
ATOM   4231  CE2 TRP A 382     -19.638  -8.632  -2.062  1.00 70.29           C  
ATOM   4232  CE3 TRP A 382     -18.738  -6.648  -3.117  1.00 61.50           C  
ATOM   4233  NE1 TRP A 382     -20.237  -9.824  -2.455  1.00 61.88           N  
ATOM   4234  CZ2 TRP A 382     -19.338  -8.167  -0.783  1.00 60.72           C  
ATOM   4235  CZ3 TRP A 382     -18.438  -6.172  -1.844  1.00 44.16           C  
ATOM   4236  CH2 TRP A 382     -18.734  -6.931  -0.697  1.00 56.75           C  
ATOM   4237  HN  TRP A 382     -19.746  -7.330  -8.137  1.00 63.24           H  
ATOM   4238  HA  TRP A 382     -21.790  -8.188  -6.194  1.00 63.24           H  
ATOM   4239  HB1 TRP A 382     -19.599  -9.247  -6.362  1.00 63.24           H  
ATOM   4240  HB2 TRP A 382     -18.807  -7.715  -5.922  1.00 63.24           H  
ATOM   4241  HD1 TRP A 382     -20.752 -10.651  -4.413  1.00 63.24           H  
ATOM   4242  HE1 TRP A 382     -20.575 -10.600  -1.800  1.00 63.24           H  
ATOM   4243  HE3 TRP A 382     -18.501  -6.056  -4.001  1.00 63.24           H  
ATOM   4244  HZ2 TRP A 382     -19.570  -8.752   0.106  1.00 63.24           H  
ATOM   4245  HZ3 TRP A 382     -17.966  -5.196  -1.734  1.00 63.24           H  
ATOM   4246  HH2 TRP A 382     -18.478  -6.532   0.285  1.00 63.24           H  
ATOM   4247  N   ILE A 383     -20.449  -5.214  -5.894  1.00 55.67           N  
ATOM   4248  CA  ILE A 383     -20.666  -3.897  -5.322  1.00 58.91           C  
ATOM   4249  C   ILE A 383     -22.131  -3.537  -5.455  1.00 68.84           C  
ATOM   4250  O   ILE A 383     -22.857  -3.447  -4.461  1.00 67.26           O  
ATOM   4251  CB  ILE A 383     -19.842  -2.828  -6.060  1.00 72.69           C  
ATOM   4252  CG1 ILE A 383     -18.356  -2.951  -5.706  1.00 66.52           C  
ATOM   4253  CG2 ILE A 383     -20.357  -1.431  -5.733  1.00 63.67           C  
ATOM   4254  CD1 ILE A 383     -18.028  -2.543  -4.283  1.00 62.52           C  
ATOM   4255  HN  ILE A 383     -19.719  -5.330  -6.667  1.00 64.51           H  
ATOM   4256  HA  ILE A 383     -20.388  -3.907  -4.268  1.00 64.51           H  
ATOM   4257  HB  ILE A 383     -19.953  -2.991  -7.132  1.00 64.51           H  
ATOM   4258 1HG1 ILE A 383     -18.056  -3.990  -5.843  1.00 64.51           H  
ATOM   4259 2HG1 ILE A 383     -17.788  -2.316  -6.385  1.00 64.51           H  
ATOM   4260 1HG2 ILE A 383     -19.761  -0.689  -6.265  1.00 64.51           H  
ATOM   4261 2HG2 ILE A 383     -20.279  -1.256  -4.660  1.00 64.51           H  
ATOM   4262 3HG2 ILE A 383     -21.399  -1.346  -6.040  1.00 64.51           H  
ATOM   4263 1HD1 ILE A 383     -16.958  -2.659  -4.110  1.00 64.51           H  
ATOM   4264 2HD1 ILE A 383     -18.578  -3.176  -3.587  1.00 64.51           H  
ATOM   4265 3HD1 ILE A 383     -18.310  -1.502  -4.129  1.00 64.51           H  
ATOM   4266  N   THR A 384     -22.555  -3.357  -6.704  1.00 64.06           N  
ATOM   4267  CA  THR A 384     -23.914  -2.930  -7.030  1.00 71.18           C  
ATOM   4268  C   THR A 384     -25.011  -3.776  -6.357  1.00 66.08           C  
ATOM   4269  O   THR A 384     -26.013  -3.232  -5.901  1.00 60.31           O  
ATOM   4270  CB  THR A 384     -24.128  -2.858  -8.557  1.00 62.95           C  
ATOM   4271  CG2 THR A 384     -23.304  -1.712  -9.155  1.00 59.31           C  
ATOM   4272  OG1 THR A 384     -23.717  -4.090  -9.167  1.00 73.42           O  
ATOM   4273  HN  THR A 384     -21.868  -3.532  -7.506  1.00 65.33           H  
ATOM   4274  HA  THR A 384     -24.024  -1.914  -6.649  1.00 65.33           H  
ATOM   4275  HB  THR A 384     -25.184  -2.689  -8.765  1.00 65.33           H  
ATOM   4276  HG1 THR A 384     -22.699  -4.257  -8.968  1.00 65.33           H  
ATOM   4277 1HG2 THR A 384     -23.464  -1.673 -10.232  1.00 65.33           H  
ATOM   4278 2HG2 THR A 384     -22.246  -1.879  -8.951  1.00 65.33           H  
ATOM   4279 3HG2 THR A 384     -23.616  -0.768  -8.707  1.00 65.33           H  
ATOM   4280  N   ALA A 385     -24.806  -5.092  -6.282  1.00 45.61           N  
ATOM   4281  CA  ALA A 385     -25.726  -5.985  -5.577  1.00 56.93           C  
ATOM   4282  C   ALA A 385     -26.019  -5.550  -4.131  1.00 59.64           C  
ATOM   4283  O   ALA A 385     -27.135  -5.168  -3.810  1.00 85.28           O  
ATOM   4284  CB  ALA A 385     -25.203  -7.417  -5.590  1.00 51.16           C  
ATOM   4285  HN  ALA A 385     -23.940  -5.508  -6.752  1.00 59.72           H  
ATOM   4286  HA  ALA A 385     -26.671  -5.976  -6.120  1.00 59.72           H  
ATOM   4287  HB1 ALA A 385     -25.902  -8.065  -5.061  1.00 59.72           H  
ATOM   4288  HB2 ALA A 385     -24.231  -7.454  -5.099  1.00 59.72           H  
ATOM   4289  HB3 ALA A 385     -25.102  -7.758  -6.621  1.00 59.72           H  
ATOM   4290  N   ASN A 386     -25.009  -5.629  -3.268  1.00 73.33           N  
ATOM   4291  CA  ASN A 386     -25.172  -5.400  -1.828  1.00 67.84           C  
ATOM   4292  C   ASN A 386     -24.928  -3.959  -1.330  1.00 66.58           C  
ATOM   4293  O   ASN A 386     -24.896  -3.721  -0.121  1.00 58.97           O  
ATOM   4294  CB  ASN A 386     -24.284  -6.351  -1.021  1.00 58.91           C  
ATOM   4295  CG  ASN A 386     -24.084  -7.681  -1.696  1.00 62.91           C  
ATOM   4296  ND2 ASN A 386     -23.319  -7.681  -2.784  1.00 54.83           N  
ATOM   4297  OD1 ASN A 386     -24.593  -8.703  -1.238  1.00 62.42           O  
ATOM   4298  HN  ASN A 386     -24.035  -5.870  -3.641  1.00 63.22           H  
ATOM   4299  HA  ASN A 386     -26.205  -5.648  -1.583  1.00 63.22           H  
ATOM   4300  HB1 ASN A 386     -23.309  -5.882  -0.882  1.00 63.22           H  
ATOM   4301  HB2 ASN A 386     -24.748  -6.520  -0.050  1.00 63.22           H  
ATOM   4302 1HD2 ASN A 386     -22.885  -6.767  -3.134  1.00 63.22           H  
ATOM   4303 2HD2 ASN A 386     -23.137  -8.594  -3.311  1.00 63.22           H  
ATOM   4304  N   SER A 387     -24.704  -3.017  -2.241  1.00 57.50           N  
ATOM   4305  CA  SER A 387     -24.416  -1.638  -1.841  1.00 74.52           C  
ATOM   4306  C   SER A 387     -25.666  -0.783  -1.600  1.00 83.87           C  
ATOM   4307  O   SER A 387     -26.479  -0.591  -2.509  1.00107.52           O  
ATOM   4308  CB  SER A 387     -23.495  -0.968  -2.873  1.00 88.80           C  
ATOM   4309  OG  SER A 387     -24.126  -0.854  -4.138  1.00 94.50           O  
ATOM   4310  HN  SER A 387     -24.736  -3.269  -3.281  1.00 84.45           H  
ATOM   4311  HA  SER A 387     -23.868  -1.683  -0.900  1.00 84.45           H  
ATOM   4312  HB1 SER A 387     -23.232   0.029  -2.518  1.00 84.45           H  
ATOM   4313  HB2 SER A 387     -22.590  -1.566  -2.981  1.00 84.45           H  
ATOM   4314  HG  SER A 387     -24.379  -1.811  -4.491  1.00 84.45           H  
ATOM   4315  N   SER A 388     -25.817  -0.278  -0.376  1.00 66.35           N  
ATOM   4316  CA  SER A 388     -26.944   0.599  -0.041  1.00 82.16           C  
ATOM   4317  C   SER A 388     -26.865   1.944  -0.758  1.00 87.37           C  
ATOM   4318  O   SER A 388     -27.796   2.748  -0.681  1.00 84.63           O  
ATOM   4319  CB  SER A 388     -27.017   0.850   1.469  1.00 61.12           C  
ATOM   4320  OG  SER A 388     -27.146  -0.358   2.194  1.00 83.80           O  
ATOM   4321  HN  SER A 388     -25.099  -0.519   0.380  1.00 77.57           H  
ATOM   4322  HA  SER A 388     -27.864   0.103  -0.348  1.00 77.57           H  
ATOM   4323  HB1 SER A 388     -26.107   1.358   1.788  1.00 77.57           H  
ATOM   4324  HB2 SER A 388     -27.880   1.482   1.681  1.00 77.57           H  
ATOM   4325  HG  SER A 388     -28.023  -0.852   1.897  1.00 77.57           H  
ATOM   4326  N   LYS A 389     -25.751   2.189  -1.442  1.00 96.21           N  
ATOM   4327  CA  LYS A 389     -25.455   3.524  -1.958  1.00 98.01           C  
ATOM   4328  C   LYS A 389     -25.115   3.562  -3.452  1.00 97.40           C  
ATOM   4329  O   LYS A 389     -25.178   2.547  -4.153  1.00103.55           O  
ATOM   4330  CB  LYS A 389     -24.318   4.141  -1.141  1.00 70.47           C  
ATOM   4331  CG  LYS A 389     -24.208   5.654  -1.258  1.00 90.39           C  
ATOM   4332  CD  LYS A 389     -22.898   6.158  -0.643  1.00106.34           C  
ATOM   4333  CE  LYS A 389     -22.502   7.537  -1.183  1.00 91.69           C  
ATOM   4334  NZ  LYS A 389     -21.022   7.684  -1.404  1.00 51.68           N1+
ATOM   4335  HN  LYS A 389     -25.057   1.393  -1.618  1.00 89.53           H  
ATOM   4336  HA  LYS A 389     -26.342   4.140  -1.805  1.00 89.53           H  
ATOM   4337  HB1 LYS A 389     -24.478   3.891  -0.092  1.00 89.53           H  
ATOM   4338  HB2 LYS A 389     -23.379   3.704  -1.480  1.00 89.53           H  
ATOM   4339  HG1 LYS A 389     -24.238   5.934  -2.311  1.00 89.53           H  
ATOM   4340  HG2 LYS A 389     -25.047   6.114  -0.735  1.00 89.53           H  
ATOM   4341  HD1 LYS A 389     -23.020   6.226   0.438  1.00 89.53           H  
ATOM   4342  HD2 LYS A 389     -22.104   5.448  -0.876  1.00 89.53           H  
ATOM   4343  HE1 LYS A 389     -23.011   7.695  -2.133  1.00 89.53           H  
ATOM   4344  HE2 LYS A 389     -22.822   8.294  -0.467  1.00 89.53           H  
ATOM   4345  HZ1 LYS A 389     -20.813   8.664  -1.779  1.00 89.53           H  
ATOM   4346  HZ2 LYS A 389     -20.692   6.954  -2.112  1.00 89.53           H  
ATOM   4347  HZ3 LYS A 389     -20.507   7.541  -0.477  1.00 89.53           H  
ATOM   4348  HC  LYS A 389     -24.812   4.505  -3.906  1.00 89.53           H  
TER    4349      LYS A 389 
HETATM 4350 CL59 UNK     0      -9.477  10.277  12.676  1.00  0.00          CL  
HETATM 4351  C1  UNK     0     -14.650  10.494  19.714  1.00  0.00           C  
HETATM 4352  N2  UNK     0     -14.658  11.200  18.579  1.00  0.00           N  
HETATM 4353  C3  UNK     0     -15.858  11.434  18.037  1.00  0.00           C  
HETATM 4354  C4  UNK     0     -17.024  10.977  18.626  1.00  0.00           C  
HETATM 4355  C5  UNK     0     -16.916  10.317  19.839  1.00  0.00           C  
HETATM 4356  N6  UNK     0     -15.721  10.029  20.343  1.00  0.00           N  
HETATM 4357  N7  UNK     0     -18.019   9.960  20.572  1.00  0.00           N  
HETATM 4358  N8  UNK     0     -16.024  12.178  16.908  1.00  0.00           N  
HETATM 4359  C9  UNK     0     -15.017  12.991  16.203  1.00  0.00           C  
HETATM 4360  C10 UNK     0     -17.960   8.937  21.627  1.00  0.00           C  
HETATM 4361  C11 UNK     0     -18.456   9.506  22.962  1.00  0.00           C  
HETATM 4362  N12 UNK     0     -19.797  10.095  22.820  1.00  0.00           N  
HETATM 4363  C13 UNK     0     -19.815  11.137  21.785  1.00  0.00           C  
HETATM 4364  C14 UNK     0     -19.333  10.605  20.438  1.00  0.00           C  
HETATM 4365  C15 UNK     0     -20.514  10.336  24.081  1.00  0.00           C  
HETATM 4366  N16 UNK     0     -13.488  10.225  20.356  1.00  0.00           N  
HETATM 4367  C17 UNK     0     -12.271   9.717  19.722  1.00  0.00           C  
HETATM 4368  C18 UNK     0     -11.307  10.831  19.329  1.00  0.00           C  
HETATM 4369  N19 UNK     0     -10.528  10.251  18.240  1.00  0.00           N  
HETATM 4370  C20 UNK     0     -11.149   9.041  17.681  1.00  0.00           C  
HETATM 4371  C21 UNK     0     -12.464   8.875  18.449  1.00  0.00           C  
HETATM 4372  C22 UNK     0      -9.331  10.771  17.824  1.00  0.00           C  
HETATM 4373  C23 UNK     0      -8.770  10.167  16.613  1.00  0.00           C  
HETATM 4374  C24 UNK     0      -7.691   9.289  16.689  1.00  0.00           C  
HETATM 4375  C25 UNK     0      -7.176   8.708  15.531  1.00  0.00           C  
HETATM 4376  C26 UNK     0      -7.726   9.005  14.288  1.00  0.00           C  
HETATM 4377  C27 UNK     0      -8.794   9.891  14.217  1.00  0.00           C  
HETATM 4378  C28 UNK     0      -9.306  10.471  15.368  1.00  0.00           C  
HETATM 4379  O30 UNK     0      -8.757  11.673  18.429  1.00  0.00           O  
HETATM 4380  C31 UNK     0     -22.019  10.556  23.906  1.00  0.00           C  
HETATM 4381  C32 UNK     0     -13.606  13.085  16.339  1.00  0.00           C  
HETATM 4382  C33 UNK     0     -13.096  13.996  15.374  1.00  0.00           C  
HETATM 4383  N34 UNK     0     -14.179  14.450  14.732  1.00  0.00           N  
HETATM 4384  N35 UNK     0     -15.280  13.856  15.211  1.00  0.00           N  
HETATM 4385  C36 UNK     0     -11.670  14.394  15.077  1.00  0.00           C  
HETATM 4386  F29 UNK     0     -10.334  11.334  15.291  1.00  0.00           F  
HETATM 4387  H37 UNK     0     -17.979  11.170  18.159  1.00  0.00           H  
HETATM 4388  H38 UNK     0     -16.949  12.220  16.527  1.00  0.00           H  
HETATM 4389  H39 UNK     0     -18.604   8.109  21.332  1.00  0.00           H  
HETATM 4390  H40 UNK     0     -16.960   8.525  21.753  1.00  0.00           H  
HETATM 4391  H41 UNK     0     -18.496   8.714  23.710  1.00  0.00           H  
HETATM 4392  H42 UNK     0     -17.775  10.275  23.329  1.00  0.00           H  
HETATM 4393  H43 UNK     0     -20.831  11.514  21.675  1.00  0.00           H  
HETATM 4394  H44 UNK     0     -19.169  11.953  22.105  1.00  0.00           H  
HETATM 4395  H45 UNK     0     -20.045   9.863  20.079  1.00  0.00           H  
HETATM 4396  H46 UNK     0     -19.333  11.430  19.728  1.00  0.00           H  
HETATM 4397  H47 UNK     0     -20.369   9.460  24.716  1.00  0.00           H  
HETATM 4398  H48 UNK     0     -20.051  11.173  24.597  1.00  0.00           H  
HETATM 4399  H49 UNK     0     -13.546  10.260  21.356  1.00  0.00           H  
HETATM 4400  H50 UNK     0     -11.790   9.095  20.477  1.00  0.00           H  
HETATM 4401  H51 UNK     0     -11.881  11.672  18.947  1.00  0.00           H  
HETATM 4402  H52 UNK     0     -10.679  11.163  20.157  1.00  0.00           H  
HETATM 4403  H53 UNK     0     -11.342   9.137  16.612  1.00  0.00           H  
HETATM 4404  H54 UNK     0     -10.497   8.182  17.844  1.00  0.00           H  
HETATM 4405  H55 UNK     0     -13.267   9.253  17.817  1.00  0.00           H  
HETATM 4406  H56 UNK     0     -12.688   7.832  18.669  1.00  0.00           H  
HETATM 4407  H57 UNK     0      -7.266   9.034  17.651  1.00  0.00           H  
HETATM 4408  H58 UNK     0      -6.358   8.005  15.594  1.00  0.00           H  
HETATM 4409  H60 UNK     0     -22.514  10.621  24.876  1.00  0.00           H  
HETATM 4410  H61 UNK     0     -22.470   9.727  23.361  1.00  0.00           H  
HETATM 4411  H62 UNK     0     -22.243  11.474  23.365  1.00  0.00           H  
HETATM 4412  H63 UNK     0     -13.005  12.542  17.052  1.00  0.00           H  
HETATM 4413  H64 UNK     0     -14.172  15.114  14.005  1.00  0.00           H  
HETATM 4414  H65 UNK     0     -11.371  14.012  14.101  1.00  0.00           H  
HETATM 4415  H66 UNK     0     -10.996  13.983  15.829  1.00  0.00           H  
HETATM 4416  H67 UNK     0     -11.575  15.479  15.073  1.00  0.00           H  
HETATM 4417  H68 UNK     0      -7.341   8.537  13.390  1.00  0.00           H  
CONECT  224 4402
CONECT  225 4368 4402
CONECT  226 4402
CONECT  227 4368 4401
CONECT  234 4368
CONECT  242 4379
CONECT 1494 4388
CONECT 1496 4384
CONECT 2551 4375 4408
CONECT 2554 4375 4376
CONECT 2562 4375 4376
CONECT 4350 4377
CONECT 4351 4352
CONECT 4351 4352
CONECT 4351 4352
CONECT 4351 4352
CONECT 4351 4356
CONECT 4351 4356
CONECT 4351 4356
CONECT 4351 4356
CONECT 4351 4366
CONECT 4352 4351
CONECT 4352 4351
CONECT 4352 4351
CONECT 4352 4351
CONECT 4352 4353
CONECT 4352 4353
CONECT 4352 4353
CONECT 4352 4353
CONECT 4353 4352
CONECT 4353 4352
CONECT 4353 4352
CONECT 4353 4352
CONECT 4353 4354
CONECT 4353 4354
CONECT 4353 4354
CONECT 4353 4354
CONECT 4353 4358
CONECT 4354 4353
CONECT 4354 4353
CONECT 4354 4353
CONECT 4354 4353
CONECT 4354 4355
CONECT 4354 4355
CONECT 4354 4355
CONECT 4354 4355
CONECT 4354 4387
CONECT 4355 4354
CONECT 4355 4354
CONECT 4355 4354
CONECT 4355 4354
CONECT 4355 4356
CONECT 4355 4356
CONECT 4355 4356
CONECT 4355 4356
CONECT 4355 4357
CONECT 4356 4351
CONECT 4356 4351
CONECT 4356 4351
CONECT 4356 4351
CONECT 4356 4355
CONECT 4356 4355
CONECT 4356 4355
CONECT 4356 4355
CONECT 4357 4355 4360 4364
CONECT 4358 4353 4359 4388
CONECT 4359 4358
CONECT 4359 4381
CONECT 4359 4381
CONECT 4359 4381
CONECT 4359 4381
CONECT 4359 4384
CONECT 4359 4384
CONECT 4359 4384
CONECT 4359 4384
CONECT 4360 4357 4361 4389 4390
CONECT 4361 4360 4362 4391 4392
CONECT 4362 4361 4363 4365
CONECT 4363 4362 4364 4393 4394
CONECT 4364 4357 4363 4395 4396
CONECT 4365 4362 4380 4397 4398
CONECT 4366 4351 4367 4399
CONECT 4367 4366 4368 4371 4400
CONECT 4368  225  227  234 4367 4369 4401 4402
CONECT 4369 4368 4370 4372
CONECT 4370 4369 4371 4403 4404
CONECT 4371 4367 4370 4405 4406
CONECT 4372 4369 4373 4379
CONECT 4373 4372 4374 4378
CONECT 4374 4373 4375 4407
CONECT 4375 2551 2554 2562 4374 4376 4408
CONECT 4376 2554 2562 4375 4377 4417
CONECT 4377 4350 4376 4378
CONECT 4378 4373 4377 4386
CONECT 4379  242 4372
CONECT 4380 4365 4409 4410 4411
CONECT 4381 4359
CONECT 4381 4359
CONECT 4381 4359
CONECT 4381 4359
CONECT 4381 4382
CONECT 4381 4382
CONECT 4381 4382
CONECT 4381 4382
CONECT 4381 4412
CONECT 4382 4381
CONECT 4382 4381
CONECT 4382 4381
CONECT 4382 4381
CONECT 4382 4383
CONECT 4382 4383
CONECT 4382 4383
CONECT 4382 4383
CONECT 4382 4385
CONECT 4383 4382
CONECT 4383 4382
CONECT 4383 4382
CONECT 4383 4382
CONECT 4383 4384
CONECT 4383 4384
CONECT 4383 4384
CONECT 4383 4384
CONECT 4383 4413
CONECT 4384 1496
CONECT 4384 4359
CONECT 4384 4359
CONECT 4384 4359
CONECT 4384 4359
CONECT 4384 4383
CONECT 4384 4383
CONECT 4384 4383
CONECT 4384 4383
CONECT 4385 4382 4414 4415 4416
CONECT 4386 4378
CONECT 4387 4354
CONECT 4388 1494 4358
CONECT 4389 4360
CONECT 4390 4360
CONECT 4391 4361
CONECT 4392 4361
CONECT 4393 4363
CONECT 4394 4363
CONECT 4395 4364
CONECT 4396 4364
CONECT 4397 4365
CONECT 4398 4365
CONECT 4399 4366
CONECT 4400 4367
CONECT 4401  227 4368
CONECT 4402  224  225  226 4368
CONECT 4403 4370
CONECT 4404 4370
CONECT 4405 4371
CONECT 4406 4371
CONECT 4407 4374
CONECT 4408 2551 4375
CONECT 4409 4380
CONECT 4410 4380
CONECT 4411 4380
CONECT 4412 4381
CONECT 4413 4383
CONECT 4414 4385
CONECT 4415 4385
CONECT 4416 4385
CONECT 4417 4376
END
